# Supplementary material for: Targeting hyperactive TGFBR2 for treating MYOCD deficient lung cancer
Source: Theranostics. 2021 May 3;11(13):6592–606. doi: 10.7150/thno.59816 (PMC8120205; doi:10.7150/thno.59816)
Supplement: Supplementary file 2 — Table S1. [file thnov11p6592s2.xlsx]

## Sheet: xlsWorksheetName
Table 1:MYOCD expression in lung cancer cell Gene Expression-RNAseq
GENE	ID	CELL LINE	CANCER TYPE	LOG2(FPKM)	Source
MYOCD	ENSG00000141052	SQ1	Lung	-2	CCLE
MYOCD	ENSG00000141052	NCIH2085	Lung	-2	CCLE
MYOCD	ENSG00000141052	NCI-H1869	Lung	-2	CCLE
MYOCD	ENSG00000141052	DMS454	Lung	-2	CCLE
MYOCD	ENSG00000141052	NCIH647	Lung	-2	CCLE
MYOCD	ENSG00000141052	NCI-H1838	Lung	-2	CCLE
MYOCD	ENSG00000141052	NCIH2196	Lung	-2	CCLE
MYOCD	ENSG00000141052	NCI-H1703	Lung	-2	CCLE
MYOCD	ENSG00000141052	NCIH2347	Lung	-2	CCLE
MYOCD	ENSG00000141052	NCI-H2110	Lung	-2	CCLE
MYOCD	ENSG00000141052	NCIH1341	Lung	-2	CCLE
MYOCD	ENSG00000141052	HCC1195	Lung	-2	CCLE
MYOCD	ENSG00000141052	BEN	Lung	-2	CCLE
MYOCD	ENSG00000141052	NCI-H596	Lung	-2	CCLE
MYOCD	ENSG00000141052	NCIH2444	Lung	-2	CCLE
MYOCD	ENSG00000141052	NCI-H1299	Lung	-2	CCLE
MYOCD	ENSG00000141052	NCI-H69	Lung	-2	CCLE
MYOCD	ENSG00000141052	NCIH28	Lung/Pleura	-2	CCLE
MYOCD	ENSG00000141052	NCIH1755	Lung	-2	CCLE
MYOCD	ENSG00000141052	NCI-H1395	Lung	-2	CCLE
MYOCD	ENSG00000141052	EBC-1	Lung	-2	CCLE
MYOCD	ENSG00000141052	NCI-H211	Lung	-2	CCLE
MYOCD	ENSG00000141052	NCI-H1793	Lung	-2	CCLE
MYOCD	ENSG00000141052	NCIH2029	Lung	-2	CCLE
MYOCD	ENSG00000141052	PC14	Lung	-2	CCLE
MYOCD	ENSG00000141052	HCC1171	Lung	-2	CCLE
MYOCD	ENSG00000141052	NCI-H1648	Lung	-2	CCLE
MYOCD	ENSG00000141052	HCC1588	Lung	-2	CCLE
MYOCD	ENSG00000141052	HCC33	Lung	-2	CCLE
MYOCD	ENSG00000141052	NCI-H522	Lung	-2	CCLE
MYOCD	ENSG00000141052	NCI-H526	Lung	-2	CCLE
MYOCD	ENSG00000141052	LU99	Lung	-2	CCLE
MYOCD	ENSG00000141052	NCI-H2081	Lung	-2	CCLE
MYOCD	ENSG00000141052	NCIH854	Lung	-2	CCLE
MYOCD	ENSG00000141052	CORL279	Lung	-2	CCLE
MYOCD	ENSG00000141052	NCIH1184	Lung	-2	CCLE
MYOCD	ENSG00000141052	NCIH510	Lung	-2	CCLE
MYOCD	ENSG00000141052	NCI-H2452	Lung/Pleura	-2	CCLE
MYOCD	ENSG00000141052	NCIH1694	Lung	-2	CCLE
MYOCD	ENSG00000141052	COLO668	Lung	-2	CCLE
MYOCD	ENSG00000141052	CORL105	Lung	-2	CCLE
MYOCD	ENSG00000141052	NCI-H1105	Lung	-2	CCLE
MYOCD	ENSG00000141052	COR-L23	Lung	-2	CCLE
MYOCD	ENSG00000141052	DMS 53	Lung	-2	CCLE
MYOCD	ENSG00000141052	NCI-H1666	Lung	-2	CCLE
MYOCD	ENSG00000141052	A-427	Lung	-2	Crownbio
MYOCD	ENSG00000141052	NCI-H2009	Lung	-2	CCLE
MYOCD	ENSG00000141052	NCI-H2227	Lung	-2	CCLE
MYOCD	ENSG00000141052	NCI-H889	Lung	-2	CCLE
MYOCD	ENSG00000141052	DMS 79	Lung	-2	CCLE
MYOCD	ENSG00000141052	NCI-H1792	Lung	-2	CCLE
MYOCD	ENSG00000141052	DV-90	Lung	-2	CCLE
MYOCD	ENSG00000141052	NCI-H146	Lung	-2	CCLE
MYOCD	ENSG00000141052	NCI-H1688	Lung	-2	Crownbio
MYOCD	ENSG00000141052	NCI-H810	Lung	-2	CCLE
MYOCD	ENSG00000141052	NCI-H2122	Lung	-2	CCLE
MYOCD	ENSG00000141052	CAL12T	Lung	-2	CCLE
MYOCD	ENSG00000141052	ABC1	Lung	-2	CCLE
MYOCD	ENSG00000141052	NCIH2106	Lung	-2	CCLE
MYOCD	ENSG00000141052	NCI-H226	Lung/Pleura	-2	CCLE
MYOCD	ENSG00000141052	MsTo 211H	Lung/Pleura	-2	CCLE
MYOCD	ENSG00000141052	LK-2	Lung	-2	CCLE
MYOCD	ENSG00000141052	HCC1833	Lung	-2	CCLE
MYOCD	ENSG00000141052	LCLC-97TM1	Lung	-2	CCLE
MYOCD	ENSG00000141052	NCI-H1437	Lung	-2	CCLE
MYOCD	ENSG00000141052	LU65	Lung	-2	CCLE
MYOCD	ENSG00000141052	NCIH2171	Lung	-2	CCLE
MYOCD	ENSG00000141052	NCI-H1963	Lung	-2	CCLE
MYOCD	ENSG00000141052	SK-LU-1	Lung	-2	CCLE
MYOCD	ENSG00000141052	NCI-H1435	Lung	-2	Crownbio
MYOCD	ENSG00000141052	ACCMESO1	Lung/Pleura	-2	CCLE
MYOCD	ENSG00000141052	KNS62	Lung	-2	CCLE
MYOCD	ENSG00000141052	NCI-H1435	Lung	-2	CCLE
MYOCD	ENSG00000141052	T3M10	Lung	-2	CCLE
MYOCD	ENSG00000141052	NCI-H69	Lung	-2	Crownbio
MYOCD	ENSG00000141052	LUDLU1	Lung	-2	CCLE
MYOCD	ENSG00000141052	NCI-H2066	Lung	-2	CCLE
MYOCD	ENSG00000141052	PC-9	Lung	-2	Crownbio
MYOCD	ENSG00000141052	NCI-H1993	Lung	-2	Crownbio
MYOCD	ENSG00000141052	NCI-H226	Lung/Pleura	-2	Crownbio
MYOCD	ENSG00000141052	SW1573	Lung	-2	CCLE
MYOCD	ENSG00000141052	NCI-H1650	Lung	-2	Crownbio
MYOCD	ENSG00000141052	SHP-77	Lung	-2	Crownbio
MYOCD	ENSG00000141052	NCI-H522	Lung	-2	Crownbio
MYOCD	ENSG00000141052	NCI-H2228	Lung	-2	Crownbio
MYOCD	ENSG00000141052	NCI-H838	Lung	-2	CCLE
MYOCD	ENSG00000141052	NCI-H1666	Lung	-2	Crownbio
MYOCD	ENSG00000141052	NCI-H1975	Lung	-2	Crownbio
MYOCD	ENSG00000141052	NCI-H2087	Lung	-2	CCLE
MYOCD	ENSG00000141052	HCC827	Lung	-2	Crownbio
MYOCD	ENSG00000141052	HCC4006	Lung	-2	Crownbio
MYOCD	ENSG00000141052	NCI-H1395	Lung	-2	Crownbio
MYOCD	ENSG00000141052	HCC2935	Lung	-2	Crownbio
MYOCD	ENSG00000141052	NCI-H1417	Lung	-2	Crownbio
MYOCD	ENSG00000141052	SBC5	Lung	-2	CCLE
MYOCD	ENSG00000141052	HCC44	Lung	-2	CCLE
MYOCD	ENSG00000141052	IALM	Lung	-2	CCLE
MYOCD	ENSG00000141052	RERFLCAD2	Lung	-2	CCLE
MYOCD	ENSG00000141052	NCI-H1568	Lung	-2	CCLE
MYOCD	ENSG00000141052	EBC-1	Lung	-2	Crownbio
MYOCD	ENSG00000141052	Calu-1	Lung	-2	CCLE
MYOCD	ENSG00000141052	SK-MES-1	Lung	-2	CCLE
MYOCD	ENSG00000141052	JL1	Lung/Pleura	-2	CCLE
MYOCD	ENSG00000141052	NCI-H2073	Lung	-2	CCLE
MYOCD	ENSG00000141052	HCC2279	Lung	-2	CCLE
MYOCD	ENSG00000141052	NCI-H209	Lung	-2	CCLE
MYOCD	ENSG00000141052	NCI-H1650	Lung	-2	CCLE
MYOCD	ENSG00000141052	NCI-H446	Lung	-2	Crownbio
MYOCD	ENSG00000141052	DMS 53	Lung	-2	Crownbio
MYOCD	ENSG00000141052	NCI-H441	Lung	-2	CCLE
MYOCD	ENSG00000141052	NCI-H322	Lung	-2	CCLE
MYOCD	ENSG00000141052	NCI-H460	Lung	-2	CCLE
MYOCD	ENSG00000141052	NCIH1734	Lung	-2	CCLE
MYOCD	ENSG00000141052	NCI-H358	Lung	-2	CCLE
MYOCD	ENSG00000141052	SW1271	Lung	-2	CCLE
MYOCD	ENSG00000141052	NCI-H1155	Lung	-2	CCLE
MYOCD	ENSG00000141052	NCI-H1975	Lung	-2	CCLE
MYOCD	ENSG00000141052	NCI-H841	Lung	-2	CCLE
MYOCD	ENSG00000141052	NCI-H82	Lung	-2	CCLE
MYOCD	ENSG00000141052	NCIH2291	Lung	-2	CCLE
MYOCD	ENSG00000141052	SCLC21H	Lung	-2	CCLE
MYOCD	ENSG00000141052	NCIH196	Lung	-2	CCLE
MYOCD	ENSG00000141052	HCC827	Lung	-2	CCLE
MYOCD	ENSG00000141052	NCIH650	Lung	-2	CCLE
MYOCD	ENSG00000141052	NCIH524	Lung	-2	CCLE
MYOCD	ENSG00000141052	LC1F	Lung	-2	CCLE
MYOCD	ENSG00000141052	HCC2108	Lung	-2	CCLE
MYOCD	ENSG00000141052	HCC1359	Lung	-2	CCLE
MYOCD	ENSG00000141052	NCI-H460	Lung	-2	Crownbio
MYOCD	ENSG00000141052	HOP92	Lung	-2	CCLE
MYOCD	ENSG00000141052	HARA	Lung	-2	CCLE
MYOCD	ENSG00000141052	SW900	Lung	-2	CCLE
MYOCD	ENSG00000141052	NCI-H1573	Lung	-2	CCLE
MYOCD	ENSG00000141052	NCIH1092	Lung	-2	CCLE
MYOCD	ENSG00000141052	NCI-H2009	Lung	-2	Crownbio
MYOCD	ENSG00000141052	DMS 153	Lung	-2	CCLE
MYOCD	ENSG00000141052	NCI-H292	Lung	-2	CCLE
MYOCD	ENSG00000141052	LCLC-103H	Lung	-2	CCLE
MYOCD	ENSG00000141052	NCI-H2228	Lung	-2	CCLE
MYOCD	ENSG00000141052	CORL95	Lung	-2	CCLE
MYOCD	ENSG00000141052	NCIH1693	Lung	-2	CCLE
MYOCD	ENSG00000141052	CORL311	Lung	-2	CCLE
MYOCD	ENSG00000141052	HCC2935	Lung	-2	CCLE
MYOCD	ENSG00000141052	Calu-3	Lung	-2	CCLE
MYOCD	ENSG00000141052	NCI-H820	Lung	-2	Crownbio
MYOCD	ENSG00000141052	NCI-H1581	Lung	-2	CCLE
MYOCD	ENSG00000141052	NCIH1339	Lung	-2	CCLE
MYOCD	ENSG00000141052	RERFLCAD1	Lung	-2	CCLE
MYOCD	ENSG00000141052	CORL47	Lung	-2	CCLE
MYOCD	ENSG00000141052	NCI-H446	Lung	-2	CCLE
MYOCD	ENSG00000141052	SNU-2535	Lung	-2	Crownbio
MYOCD	ENSG00000141052	NCI-H1563	Lung	-2	CCLE
MYOCD	ENSG00000141052	NCI-H3255	Lung	-2	CCLE
MYOCD	ENSG00000141052	HCC-78	Lung	-2	CCLE
MYOCD	ENSG00000141052	NCIH1385	Lung	-2	CCLE
MYOCD	ENSG00000141052	NCI-H1876	Lung	-2	CCLE
MYOCD	ENSG00000141052	HCC1438	Lung	-2	CCLE
MYOCD	ENSG00000141052	HOP62	Lung	-2	CCLE
MYOCD	ENSG00000141052	NCI-H1573	Lung	-2	Crownbio
MYOCD	ENSG00000141052	NCI-H1781	Lung	-2	CCLE
MYOCD	ENSG00000141052	HCC95	Lung	-2	CCLE
MYOCD	ENSG00000141052	NCIH2342	Lung	-2	CCLE
MYOCD	ENSG00000141052	NCI-H82	Lung	-2	Crownbio
MYOCD	ENSG00000141052	ISTMES2	Lung/Pleura	-2	CCLE
MYOCD	ENSG00000141052	SHP-77	Lung	-2	CCLE
MYOCD	ENSG00000141052	NCI-H2052	Lung/Pleura	-2	CCLE
MYOCD	ENSG00000141052	NCI-H1048	Lung	-2	CCLE
MYOCD	ENSG00000141052	RERFLCKJ	Lung	-2	CCLE
MYOCD	ENSG00000141052	NCI-H2052	Lung/Pleura	-2	Crownbio
MYOCD	ENSG00000141052	CHAGOK1	Lung	-2	CCLE
MYOCD	ENSG00000141052	NCIH1618	Lung	-2	CCLE
MYOCD	ENSG00000141052	CORL24	Lung	-2	CCLE
MYOCD	ENSG00000141052	HCC4006	Lung	-2	CCLE
MYOCD	ENSG00000141052	Calu-3	Lung	-2	Crownbio
MYOCD	ENSG00000141052	NCI-H520	Lung	-2	CCLE
MYOCD	ENSG00000141052	H69AR	Lung	-2	Crownbio
MYOCD	ENSG00000141052	HCC-15	Lung	-2	CCLE
MYOCD	ENSG00000141052	DMS 114	Lung	-2	CCLE
MYOCD	ENSG00000141052	HCC366	Lung	-2	CCLE
MYOCD	ENSG00000141052	Calu-6	Lung	-2	CCLE
MYOCD	ENSG00000141052	DMS 114	Lung	-2	Crownbio
MYOCD	ENSG00000141052	ISTMES1	Lung/Pleura	-2	CCLE
MYOCD	ENSG00000141052	NCI-H2286	Lung	-2	CCLE
MYOCD	ENSG00000141052	SK-MES-1	Lung	-2	Crownbio
MYOCD	ENSG00000141052	NCIH1436	Lung	-2	CCLE
MYOCD	ENSG00000141052	RERFLCAI	Lung	-2	CCLE
MYOCD	ENSG00000141052	NCI-H727	Lung	-2	CCLE
MYOCD	ENSG00000141052	NCIH1930	Lung	-2	CCLE
MYOCD	ENSG00000141052	NCI-H1563	Lung	-2	Crownbio
MYOCD	ENSG00000141052	RERFLCSQ1	Lung	-2	CCLE
MYOCD	ENSG00000141052	NCI-H2170	Lung	-2	CCLE
MYOCD	ENSG00000141052	Hs 618.T	Lung	-1.8157	CCLE
MYOCD	ENSG00000141052	CORL88	Lung	-1.7936	CCLE
MYOCD	ENSG00000141052	MPP89	Lung/Pleura	-1.7752	CCLE
MYOCD	ENSG00000141052	LOU-NH91	Lung	-1.5422	CCLE
MYOCD	ENSG00000141052	NCI-H2126	Lung	-1.4774	CCLE
MYOCD	ENSG00000141052	MORCPR	Lung	-1.4614	CCLE
MYOCD	ENSG00000141052	NCI-H661	Lung	-1.3092	CCLE
MYOCD	ENSG00000141052	NCIH2405	Lung	-1.2953	CCLE
MYOCD	ENSG00000141052	LXF289	Lung	-1.2484	CCLE
MYOCD	ENSG00000141052	RERFLCMS	Lung	-1.1768	CCLE
MYOCD	ENSG00000141052	NCI-H23	Lung	-0.571	CCLE
MYOCD	ENSG00000141052	NCIH1623	Lung	-0.5646	CCLE
MYOCD	ENSG00000141052	NCI-H1915	Lung	-0.5468	CCLE
MYOCD	ENSG00000141052	NCIH2023	Lung	-0.5424	CCLE
MYOCD	ENSG00000141052	NCI-H1651	Lung	-0.5087	CCLE
MYOCD	ENSG00000141052	NCI-H1355	Lung	-0.2942	CCLE
MYOCD	ENSG00000141052	DM3	Lung/Pleura	0.0856	CCLE
MYOCD	ENSG00000141052	NCI-H1944	Lung	0.6655	CCLE
MYOCD	ENSG00000141052	HS229T	Lung	0.6761	CCLE
MYOCD	ENSG00000141052	HLFA	Lung	0.7521	CCLE
MYOCD	ENSG00000141052	DMS273	Lung	0.8674	CCLE
MYOCD	ENSG00000141052	NCI-H23	Lung	0.8939	Crownbio
MYOCD	ENSG00000141052	NCI-H2172	Lung	0.8988	CCLE
MYOCD	ENSG00000141052	A549	Lung	0.9331	Crownbio
MYOCD	ENSG00000141052	EPLC272H	Lung	1.174	CCLE
MYOCD	ENSG00000141052	RS5	Lung/Pleura	1.4677	CCLE
MYOCD	ENSG00000141052	NCIH2030	Lung	1.5998	CCLE
MYOCD	ENSG00000141052	EKVX	Lung	2.0817	CCLE
MYOCD	ENSG00000141052	A549	Lung	2.5044	CCLE
MYOCD	ENSG00000141052	NCI-H1651	Lung	2.5385	Crownbio
