# Supplementary material for: Targeting hyperactive TGFBR2 for treating MYOCD deficient lung cancer
Source: Theranostics. 2021 May 3;11(13):6592–606. doi: 10.7150/thno.59816 (PMC8120205; doi:10.7150/thno.59816)
Supplement: Supplementary file 3 — Table S2. [file thnov11p6592s3.xlsx]

## Sheet: Sheet1
Table 2: IP-MS analysis of MYOCD associated protein partners.
Sample ID	Accession number	Protein description	Mascot score	MW	Matched queries	Matched peptides
GFP	IPI00743194	- Kappa light chain variable region (Fragment)	470	13174	36	2
	IPI00304925	HSPA1B;HSPA1A Heat shock 70 kDa protein 1A/1B	302	70009	14	10
	IPI00418471	VIM Vimentin	278	53619	13	13
	IPI00179330	RPS27A Ubiquitin-40S ribosomal protein S27a	256	17953	8	3
	IPI00003865	HSPA8 Isoform 1 of Heat shock cognate 71 kDa protein	238	70854	10	9
	IPI00829827	- 13 kDa protein	231	13071	25	4
	IPI00021439	ACTB Actin, cytoplasmic 1	195	41710	7	5
	IPI00453473	HIST2H4B;HIST1H4C;HIST1H4J;HIST1H4D;HIST1H4A;HIST2H4A;HIST1H4I;HIST1H4K;HIST1H4E;HIST1H4L;HIST1H4F;HIST1H4H;HIST4H4;HIST1H4B Histone H4	184	11360	8	3
	IPI00013296	RPS18;RPS18P9 40S ribosomal protein S18	177	17708	8	6
	IPI00645452	TUBB Uncharacterized protein	148	47736	8	6
	IPI00013881	HNRNPH1 Heterogeneous nuclear ribonucleoprotein H	142	49198	2	2
	IPI00020729	IRS4 Insulin receptor substrate 4	128	133685	2	1
	IPI00180675	TUBA1A Tubulin alpha-1A chain	127	50104	6	5
	IPI00007752	TUBB2C Tubulin beta-2C chain	124	49799	8	6
	IPI00022434	ALB Uncharacterized protein	118	71658	5	3
	IPI00376798	RPL11 Isoform 1 of 60S ribosomal protein L11	117	20240	2	1
	IPI00021263	YWHAZ 14-3-3 protein zeta/delta	114	27728	3	2
	IPI00018146	YWHAQ 14-3-3 protein theta	105	27747	2	2
	IPI00007188	SLC25A5 ADP/ATP translocase 2	104	32831	6	5
	IPI00007765	HSPA9 Stress-70 protein, mitochondrial	102	73635	2	2
	IPI00216049	HNRNPK Isoform 1 of Heterogeneous nuclear ribonucleoprotein K	101	50944	4	3
	IPI00000959	VIP Isoform 1 of VIP peptides	100	19157	4	1
	IPI00396378	HNRNPA2B1 Isoform B1 of Heterogeneous nuclear ribonucleoproteins A2/B1	96	37407	4	3
	IPI00449049	PARP1 Poly [ADP-ribose] polymerase 1	93	113012	4	4
	IPI00395474	SAMD1 Atherin	88	56018	1	1
	IPI00002214	KPNA2 Importin subunit alpha-2	85	57826	1	1
	IPI00003935	HIST2H2BE Histone H2B type 2-E	79	13912	8	5
	IPI00847768	DDX17 Uncharacterized protein	76	19189	1	1
	IPI00216592	HNRNPC Isoform C1 of Heterogeneous nuclear ribonucleoproteins C1/C2	75	32318	3	2
	IPI00410693	SERBP1 SERPINE1 mRNA binding protein 1, isoform CRA_d	75	50890	2	2
	IPI00651653	DDX17 probable ATP-dependent RNA helicase DDX17 isoform 3	72	80407	2	2
	IPI00012493	SNORD54;RPS20 40S ribosomal protein S20	70	13364	2	2
	IPI00009379	IGHMBP2 DNA-binding protein SMUBP-2	67	109082	2	1
	IPI00157561	TAB2 Isoform 2 of TGF-beta-activated kinase 1 and MAP3K7-binding protein 2	65	58095	1	1
	IPI00171611	HIST2H3D;HIST2H3A;HIST2H3C Histone H3.2	63	15379	5	4
	IPI00305289	KIF11 Kinesin-like protein KIF11	61	119085	6	6
	IPI00788837	PCBP2 cDNA FLJ54752, highly similar to Poly(rC)-binding protein 2	61	29718	1	1
	IPI00012066	PCBP2 poly(rC)-binding protein 2 isoform b	60	38197	2	2
	IPI00032314	LAGE3 L antigen family member 3	59	14795	1	1
	IPI00218993	HSPH1 Isoform Beta of Heat shock protein 105 kDa	58	92057	2	2
	IPI00304692	RBMX Heterogeneous nuclear ribonucleoprotein G	58	42306	2	2
	IPI00171903	HNRNPM Isoform 1 of Heterogeneous nuclear ribonucleoprotein M	58	77464	2	2
	IPI00095891	GNAS Isoform XLas-1 of Guanine nucleotide-binding protein G(s) subunit alpha isoforms XLas	57	110956	1	1
	IPI00044665	FAM117B Isoform 2 of Protein FAM117B	56	29410	1	1
	IPI00106509	HNRNPAB Isoform 4 of Heterogeneous nuclear ribonucleoprotein A/B	54	30682	1	1
	IPI00027107	TUFM elongation factor Tu, mitochondrial precursor	53	49843	1	1
	IPI00939612	SLC22A20 Similar to Solute carrier family 22, member 20	53	13446	6	1
	IPI00438229	TRIM28 Isoform 1 of Transcription intermediary factor 1-beta	52	88493	1	1
	IPI00301434	BOLA2B;BOLA2 BolA-like protein 2	49	16922	1	1
	IPI00217465	HIST1H1C Histone H1.2	48	21352	3	3
	IPI00215965	HNRNPA1 Isoform A1-B of Heterogeneous nuclear ribonucleoprotein A1	47	38723	2	2
	IPI00009542	MAGED2 Isoform 1 of Melanoma-associated antigen D2	46	64914	1	1
	IPI00221089	RPS13 40S ribosomal protein S13	45	17212	1	1
	IPI00014424	EEF1A2 Elongation factor 1-alpha 2	42	50438	1	1
	IPI00024933	RPL12 Isoform 1 of 60S ribosomal protein L12	41	17808	2	2
	IPI00011253	RPS3 40S ribosomal protein S3	41	26671	3	2
	IPI00216870	IL16 Uncharacterized protein	40	48362	1	1
	IPI00012772	RPL8 60S ribosomal protein L8	40	28007	1	1
	IPI00022228	HDLBP Vigilin	40	141368	1	1
	IPI00470559	KANK2 Isoform 1 of KN motif and ankyrin repeat domain-containing protein 2	38	91118	1	1
	IPI00915941	HSPD1 Uncharacterized protein	38	25210	1	1
	IPI00306332	RPL24 60S ribosomal protein L24	37	17768	1	1
	IPI00290791	CASP10 Isoform A of Caspase-10	36	58913	1	1
	IPI00022432	TTR Transthyretin	35	15877	1	1
	IPI00291510	IMPDH2 Inosine-5~-monophosphate dehydrogenase 2	35	55770	1	1
	IPI00465439	ALDOA Fructose-bisphosphate aldolase A	34	39395	1	1
	IPI00784154	HSPD1 60 kDa heat shock protein, mitochondrial	34	61016	2	2
	IPI00871311	ZYX cDNA FLJ53160, highly similar to Zyxin	34	51995	2	2
	IPI00032003	EMD Emerin	34	28976	2	2
	IPI00217030	RPS4X 40S ribosomal protein S4, X isoform	33	29579	1	1
	IPI00930144	H2AFJ Histone H2A	33	12114	1	1
	IPI01025580	- Possible J 56 gene segment (Fragment)	33	2212	5	1
	IPI00018262	ANP32C Acidic leucine-rich nuclear phosphoprotein 32 family member C	33	26746	1	1
	IPI00000001	STAU1 Isoform Long of Double-stranded RNA-binding protein Staufen homolog 1	33	63143	1	1
	IPI00220740	NPM1 Isoform 2 of Nucleophosmin	33	29446	1	1
	IPI00045109	HIST1H2AA Histone H2A type 1-A	32	14225	2	2
	IPI00013485	RPS2 40S ribosomal protein S2	32	31305	1	1
	IPI00215637	DDX3X ATP-dependent RNA helicase DDX3X	30	73198	2	2
	IPI00031820	FARSA Phenylalanyl-tRNA synthetase alpha chain	30	57528	1	1
	IPI00023048	EEF1D Isoform 1 of Elongation factor 1-delta	30	31103	1	1
	IPI00004065	ART4 Ecto-ADP-ribosyltransferase 4	30	35854	1	1
	IPI00009631	ST3GAL4 Isoform 1 of CMP-N-acetylneuraminate-beta-galactosamide-alpha-2,3-sialyltransferase 4	30	38021	1	1
	IPI00102918	ATRIP Isoform 2 of ATR-interacting protein	29	82951	1	1
	IPI00217541	DDX51 ATP-dependent RNA helicase DDX51	29	72413	2	1
	IPI00030131	TMPO Isoform Beta of Lamina-associated polypeptide 2, isoforms beta/gamma	28	50639	1	1
	IPI00015180	SHROOM2 Protein Shroom2	28	176303	1	1
	IPI00021840	RPS6 40S ribosomal protein S6	27	28663	1	1
	IPI00008529	RPLP2 60S acidic ribosomal protein P2	27	11658	2	1
	IPI00000643	BAG2 BAG family molecular chaperone regulator 2	27	23757	1	1
	IPI00008530	RPLP0 60S acidic ribosomal protein P0	27	34252	1	1
	IPI00011200	PHGDH D-3-phosphoglycerate dehydrogenase	26	56614	1	1
	IPI00414860	RPL37A 60S ribosomal protein L37a	26	10268	1	1
	IPI00022694	PSMD4 Isoform Rpn10A of 26S proteasome non-ATPase regulatory subunit 4	25	40711	1	1
	IPI00012750	RPS25 40S ribosomal protein S25	25	13734	2	2
	IPI00217985	DOCK3 Dedicator of cytokinesis protein 3	25	232954	1	1
	IPI00064765	RPL10L 60S ribosomal protein L10-like	23	24503	1	1
	IPI01012677	KIAA1211 cDNA FLJ60370, weakly similar to Homo sapiens retinitis pigmentosa GTPase regulator (RPGR), transcript variant C, mRNA	23	97460	1	1
	IPI00172636	CAMK2D Isoform Delta 6 of Calcium/calmodulin-dependent protein kinase type II subunit delta	22	54093	1	1
	IPI00186290	EEF2 Elongation factor 2	22	95277	1	1
	IPI00012535	DNAJA1 DnaJ homolog subfamily A member 1	22	44839	1	1
	IPI00007935	PDLIM5 Isoform 1 of PDZ and LIM domain protein 5	22	63904	1	1
	IPI00021266	RPL23A;SNORD4A 60S ribosomal protein L23a	21	17684	1	1
	IPI00896367	TBXA2R Uncharacterized protein	21	26655	1	1
	IPI00064219	NEURL4 Isoform 1 of Neuralized-like protein 4	20	166802	1	1
	IPI00382470	HSP90AA1 Isoform 2 of Heat shock protein HSP 90-alpha	20	98099	1	1
	IPI00896542	SPRED2 sprouty-related, EVH1 domain-containing protein 2 isoform b	19	47002	1	1
	IPI00289799	ZMIZ2 Isoform 2 of Zinc finger MIZ domain-containing protein 2	19	93922	1	1
	IPI00300631	SAFB Scaffold attachment factor B1	18	102580	1	1
	IPI00216813	ATXN7L2 Ataxin-7-like protein 2	18	77132	1	1
	IPI00981973	PKNOX1 Uncharacterized protein	18	34498	1	1
	IPI00025039	FBL rRNA 2~-O-methyltransferase fibrillarin	17	33763	1	1
	IPI00479058	RPS15 40S ribosomal protein S15	17	17029	1	1
	IPI00005969	CAPZA1 F-actin-capping protein subunit alpha-1	17	32902	1	1
	IPI00008708	RSL1D1 Ribosomal L1 domain-containing protein 1	16	54939	1	1
	IPI00386170	SSFA2 Isoform 3 of Sperm-specific antigen 2	15	137773	1	1
	IPI00065313	TAF8 Isoform 2 of Transcription initiation factor TFIID subunit 8	14	34414	1	1
MYOCD	IPI00743194	- Kappa light chain variable region (Fragment)	580	13174	34	2
	IPI00305289	KIF11 Kinesin-like protein KIF11	523	119085	32	27
	IPI00021439	ACTB Actin, cytoplasmic 1	381	41710	15	8
	IPI00829827	- 13 kDa protein	296	13071	29	3
	IPI00031812	YBX1 Nuclease-sensitive element-binding protein 1	225	35903	6	4
	IPI00163729	MKL1 MKL1 protein	206	84994	11	10
	IPI00304925	HSPA1B;HSPA1A Heat shock 70 kDa protein 1A/1B	203	70009	13	10
	IPI00013296	RPS18;RPS18P9 40S ribosomal protein S18	176	17708	8	7
	IPI00218055	MYOCD Isoform 1 of Myocardin	171	101934	11	9
	IPI00064328	PRMT5 protein arginine N-methyltransferase 5 isoform b	165	71275	9	7
	IPI00026612	PPM1B Isoform Beta-1 of Protein phosphatase 1B	163	52609	5	4
	IPI00012079	EIF4B Eukaryotic translation initiation factor 4B	148	69110	6	6
	IPI00003865	HSPA8 Isoform 1 of Heat shock cognate 71 kDa protein	146	70854	8	6
	IPI00217465	HIST1H1C Histone H1.2	125	21352	5	5
	IPI00022434	ALB Uncharacterized protein	106	71658	6	2
	IPI00013881	HNRNPH1 Heterogeneous nuclear ribonucleoprotein H	105	49198	2	1
	IPI00376798	RPL11 Isoform 1 of 60S ribosomal protein L11	99	20240	2	1
	IPI00179709	TUBA3D;TUBA3C Isoform 1 of Tubulin alpha-3C/D chain	99	49928	5	4
	IPI00183526	NCL Uncharacterized protein	95	50920	5	5
	IPI00410693	SERBP1 SERPINE1 mRNA binding protein 1, isoform CRA_d	90	50890	2	2
	IPI00012202	WDR77 Methylosome protein 50	86	36701	3	3
	IPI00003881	HNRNPF Heterogeneous nuclear ribonucleoprotein F	81	45643	1	1
	IPI00031801	CSDA Isoform 1 of DNA-binding protein A	77	40066	1	1
	IPI00106955	C11orf84 Uncharacterized protein C11orf84	77	41011	3	2
	IPI00021263	YWHAZ 14-3-3 protein zeta/delta	65	27728	2	2
	IPI00009379	IGHMBP2 DNA-binding protein SMUBP-2	64	109082	3	1
	IPI00410590	LSM14A Isoform 2 of Protein LSM14 homolog A	62	50523	3	3
	IPI00301434	BOLA2B;BOLA2 BolA-like protein 2	61	16922	1	1
	IPI00012493	SNORD54;RPS20 40S ribosomal protein S20	60	13364	1	1
	IPI00004511	PFKFB3 Isoform 1 of 6-phosphofructo-2-kinase/fructose-2,6-biphosphatase 3	59	59571	1	1
	IPI00008868	MAP1B Microtubule-associated protein 1B	57	270468	2	1
	IPI00465361	RPL13 60S ribosomal protein L13	57	24247	1	1
	IPI00003362	HSPA5 78 kDa glucose-regulated protein	56	72288	3	3
	IPI00007765	HSPA9 Stress-70 protein, mitochondrial	56	73635	1	1
	IPI00007144	RPL26L1 60S ribosomal protein L26-like 1	56	17246	1	1
	IPI00012772	RPL8 60S ribosomal protein L8	56	28007	5	4
	IPI00003935	HIST2H2BE Histone H2B type 2-E	56	13912	3	2
	IPI00790342	RPL6 60S ribosomal protein L6	54	32871	2	2
	IPI00290791	CASP10 Isoform A of Caspase-10	52	58913	4	1
	IPI00027729	CSNK1E Casein kinase I isoform epsilon	51	47285	1	1
	IPI00007188	SLC25A5 ADP/ATP translocase 2	51	32831	2	2
	IPI00383808	- Ig Kappa chain V-IV region STH (Fragment)	49	12053	1	1
	IPI00215719	RPL18 60S ribosomal protein L18	48	21621	1	1
	IPI00375731	RBM10 Isoform 1 of RNA-binding protein 10	47	103469	2	2
	IPI00008530	RPLP0 60S acidic ribosomal protein P0	47	34252	2	1
	IPI00247583	RPL21;SNORD102;SNORA27;RPL21P19 60S ribosomal protein L21	47	18553	1	1
	IPI00784154	HSPD1 60 kDa heat shock protein, mitochondrial	46	61016	1	1
	IPI00022694	PSMD4 Isoform Rpn10A of 26S proteasome non-ATPase regulatory subunit 4	45	40711	2	2
	IPI01020995	SCYL2 Uncharacterized protein	45	77004	2	2
	IPI00004506	KCTD5 BTB/POZ domain-containing protein KCTD5	45	26076	1	1
	IPI00396218	SCYL2 SCY1-like protein 2	44	103642	3	3
	IPI00026089	SF3B1 Splicing factor 3B subunit 1	44	145738	1	1
	IPI00455348	KCTD2 BTB/POZ domain-containing protein KCTD2	44	28509	1	1
	IPI00220528	SNRPF Small nuclear ribonucleoprotein F	44	9719	1	1
	IPI00220740	NPM1 Isoform 2 of Nucleophosmin	43	29446	1	1
	IPI00215637	DDX3X ATP-dependent RNA helicase DDX3X	41	73198	1	1
	IPI00216592	HNRNPC Isoform C1 of Heterogeneous nuclear ribonucleoproteins C1/C2	41	32318	1	1
	IPI00221106	SF3B2 Splicing factor 3B subunit 2	41	100165	2	2
	IPI00019580	PLG Plasminogen	41	90510	1	1
	IPI00045109	HIST1H2AA Histone H2A type 1-A	39	14225	1	1
	IPI00554723	SNORA70;RPL10 60S ribosomal protein L10	38	24588	2	2
	IPI00418471	VIM Vimentin	38	53619	3	3
	IPI00219729	SLC25A11 Mitochondrial 2-oxoglutarate/malate carrier protein	37	34040	1	1
	IPI00215780	RPS19 40S ribosomal protein S19	37	16051	1	1
	IPI00161600	C17orf79 Cooperator of PRMT5	37	20054	2	1
	IPI00002127	DNAH1 Isoform 2 of Dynein heavy chain 1, axonemal	37	485611	1	1
	IPI00011253	RPS3 40S ribosomal protein S3	36	26671	2	2
	IPI00015963	TRPA1 Transient receptor potential cation channel subfamily A member 1	35	127418	1	1
	IPI00470559	KANK2 Isoform 1 of KN motif and ankyrin repeat domain-containing protein 2	34	91118	1	1
	IPI00022334	OAT Ornithine aminotransferase, mitochondrial	34	48504	1	1
	IPI00008575	KHDRBS1 Isoform 1 of KH domain-containing, RNA-binding, signal transduction-associated protein 1	34	48197	1	1
	IPI01022997	- Uncharacterized protein	33	12936	1	1
	IPI00029731	RPL35A 60S ribosomal protein L35a	33	12530	1	1
	IPI00026271	RPS14 40S ribosomal protein S14	33	16263	1	1
	IPI00000877	HYOU1 Hypoxia up-regulated protein 1	33	111266	1	1
	IPI00219155	RPL27 60S ribosomal protein L27	32	15788	1	1
	IPI00004065	ART4 Ecto-ADP-ribosyltransferase 4	32	35854	1	1
	IPI00008524	PABPC1 Isoform 1 of Polyadenylate-binding protein 1	32	70626	1	1
	IPI00299573	RPL7A;SNORD24 60S ribosomal protein L7a	32	29977	1	1
	IPI00027235	ATRN Isoform 1 of Attractin	31	158432	1	1
	IPI00044583	TRERF1 Isoform 1 of Transcriptional-regulating factor 1	31	132173	1	1
	IPI00412579	RPL10A 60S ribosomal protein L10a	31	24816	1	1
	IPI00018971	TRIM21 Isoform 1 of E3 ubiquitin-protein ligase TRIM21	31	54135	2	2
	IPI00000001	STAU1 Isoform Long of Double-stranded RNA-binding protein Staufen homolog 1	31	63143	1	1
	IPI00645452	TUBB Uncharacterized protein	31	47736	2	2
	IPI00179964	PTBP1 Isoform 1 of Polypyrimidine tract-binding protein 1	30	57186	1	1
	IPI00171903	HNRNPM Isoform 1 of Heterogeneous nuclear ribonucleoprotein M	30	77464	3	3
	IPI00304612	SNORD32A;RPL13A;SNORD33;SNORD34 60S ribosomal protein L13a	29	23562	1	1
	IPI00030131	TMPO Isoform Beta of Lamina-associated polypeptide 2, isoforms beta/gamma	28	50639	1	1
	IPI00003406	DBN1 Isoform 1 of Drebrin	28	71385	1	1
	IPI00218064	CLECL1 C-type lectin-like domain family 1	28	19103	1	1
	IPI00025329	RPL19 60S ribosomal protein L19	27	23451	1	1
	IPI00335641	MKL2 cDNA FLJ61243, highly similar to MKL/myocardin-like protein 2	27	119092	2	2
	IPI01025580	- Possible J 56 gene segment (Fragment)	27	2212	2	1
	IPI00221089	RPS13 40S ribosomal protein S13	26	17212	1	1
	IPI00306332	RPL24 60S ribosomal protein L24	26	17768	1	1
	IPI00759479	IQSEC2 Isoform 1 of IQ motif and SEC7 domain-containing protein 2	26	161637	1	1
	IPI00217030	RPS4X 40S ribosomal protein S4, X isoform	25	29579	1	1
	IPI00006079	BCLAF1 Isoform 1 of Bcl-2-associated transcription factor 1	25	106059	1	1
	IPI00651653	DDX17 probable ATP-dependent RNA helicase DDX17 isoform 3	24	80407	1	1
	IPI00964841	APBB2 Protein	23	4656	1	1
	IPI00000959	VIP Isoform 1 of VIP peptides	23	19157	1	1
	IPI00217541	DDX51 ATP-dependent RNA helicase DDX51	22	72413	1	1
	IPI00026328	TXNDC12 Thioredoxin domain-containing protein 12	21	19194	1	1
	IPI00024933	RPL12 Isoform 1 of 60S ribosomal protein L12	20	17808	1	1
	IPI00735705	LOC100128402 Similar to U1 small nuclear ribonucleoprotein C	19	7380	1	1
	IPI00021924	H1FX Histone H1x	19	22474	1	1
	IPI00010153	RPL23 60S ribosomal protein L23	18	14856	1	1
	IPI00943803	KIAA0913 Protein	17	138703	1	1
	IPI00289499	ATIC Bifunctional purine biosynthesis protein PURH	17	64575	1	1
	IPI00186290	EEF2 Elongation factor 2	17	95277	1	1
	IPI00385236	NTN4 Isoform 3 of Netrin-4	17	66308	1	1
	IPI00163718	VPS54 Isoform 4 of Vacuolar protein sorting-associated protein 54	16	109292	1	1
	IPI00000875	EEF1G cDNA FLJ56389, highly similar to Elongation factor 1-gamma	15	56114	1	1
	IPI00171117	COMMD1 COMM domain-containing protein 1	15	21165	1	1
	IPI00008708	RSL1D1 Ribosomal L1 domain-containing protein 1	14	54939	1	1
	IPI00796239	TNFRSF10B Uncharacterized protein	13	9382	1	1
