# Supplementary material for: Targeting hyperactive TGFBR2 for treating MYOCD deficient lung cancer
Source: Theranostics. 2021 May 3;11(13):6592–606. doi: 10.7150/thno.59816 (PMC8120205; doi:10.7150/thno.59816)
Supplement: Supplementary file 4 — Table S3. [file thnov11p6592s4.xlsx]

## Sheet: MYOCD KRAS
Table 3： The clinical database is origin from UCSC Xena (http://xena.ucsc.edu/compare-tissue/). MYOCD expression was analyzed, the median value was chosen as a cutoff. Then analysis the percentage patients with low expression of MYOCD in patients with KRAS mutations.
sample	_study	_sample_type	_primary_site	primary disease or tissue	MYOCD expression	KRAS mutation
GTEX-RN64-1226-SM-2TC6E	GTEX	Normal Tissue	Lung	Lung	11.52
GTEX-ZVZQ-1526-SM-5N9G6	GTEX	Normal Tissue	Lung	Lung	11.52
GTEX-RVPV-1726-SM-2TF5W	GTEX	Normal Tissue	Lung	Lung	11.4
GTEX-WZTO-0426-SM-3NM99	GTEX	Normal Tissue	Lung	Lung	11.18
GTEX-12584-1426-SM-5EGJ9	GTEX	Normal Tissue	Lung	Lung	11.16
GTEX-YJ8O-1826-SM-5HL82	GTEX	Normal Tissue	Lung	Lung	11.16
GTEX-139TT-0726-SM-5K7XW	GTEX	Normal Tissue	Lung	Lung	11.14
GTEX-111VG-0726-SM-5GIDC	GTEX	Normal Tissue	Lung	Lung	10.95
GTEX-11O72-1326-SM-5BC5A	GTEX	Normal Tissue	Lung	Lung	10.93
GTEX-13OVL-0626-SM-5KM13	GTEX	Normal Tissue	Lung	Lung	10.85
GTEX-13FTY-0126-SM-5J2NZ	GTEX	Normal Tissue	Lung	Lung	10.83
GTEX-UPJH-0826-SM-4WKFD	GTEX	Normal Tissue	Lung	Lung	10.83
GTEX-13FLV-0426-SM-5KLZA	GTEX	Normal Tissue	Lung	Lung	10.79
GTEX-148VI-0226-SM-5RQKA	GTEX	Normal Tissue	Lung	Lung	10.78
GTEX-NL3G-0526-SM-4RTWW	GTEX	Normal Tissue	Lung	Lung	10.76
GTEX-13G51-0426-SM-5K7Z5	GTEX	Normal Tissue	Lung	Lung	10.69
GTEX-Y5V5-0826-SM-4VBQD	GTEX	Normal Tissue	Lung	Lung	10.65
GTEX-RNOR-0726-SM-2TF5I	GTEX	Normal Tissue	Lung	Lung	10.64
GTEX-1497J-0326-SM-5Q5CN	GTEX	Normal Tissue	Lung	Lung	10.58
GTEX-OXRP-0526-SM-2I3EW	GTEX	Normal Tissue	Lung	Lung	10.55
GTEX-QEG4-0526-SM-48TZD	GTEX	Normal Tissue	Lung	Lung	10.5
GTEX-12WSD-0826-SM-5GCNE	GTEX	Normal Tissue	Lung	Lung	10.48
GTEX-ZYT6-0526-SM-5GIEA	GTEX	Normal Tissue	Lung	Lung	10.44
GTEX-ZYW4-1526-SM-5SIBA	GTEX	Normal Tissue	Lung	Lung	10.41
GTEX-13QJ3-1026-SM-5QGQU	GTEX	Normal Tissue	Lung	Lung	10.38
GTEX-11OF3-1126-SM-5986C	GTEX	Normal Tissue	Lung	Lung	10.37
GTEX-11ZUS-0126-SM-5EQM5	GTEX	Normal Tissue	Lung	Lung	10.34
GTEX-TSE9-0726-SM-3DB8C	GTEX	Normal Tissue	Lung	Lung	10.33
GTEX-12WSG-0326-SM-5FQU3	GTEX	Normal Tissue	Lung	Lung	10.31
GTEX-XOT4-1426-SM-4B65T	GTEX	Normal Tissue	Lung	Lung	10.27
GTEX-12WSH-0126-SM-5GCO3	GTEX	Normal Tissue	Lung	Lung	10.26
GTEX-N7MT-0126-SM-26GMS	GTEX	Normal Tissue	Lung	Lung	10.23
GTEX-11PRG-0926-SM-5EGI8	GTEX	Normal Tissue	Lung	Lung	10.21
GTEX-13NZ8-0326-SM-5L3DF	GTEX	Normal Tissue	Lung	Lung	10.21
GTEX-11NUK-0826-SM-5HL4U	GTEX	Normal Tissue	Lung	Lung	10.17
GTEX-13JUV-0526-SM-5K7XE	GTEX	Normal Tissue	Lung	Lung	10.17
GTEX-1269C-0926-SM-5FQSR	GTEX	Normal Tissue	Lung	Lung	10.16
GTEX-WYBS-1126-SM-3NMAM	GTEX	Normal Tissue	Lung	Lung	10.14
GTEX-13O3Q-0526-SM-5KM18	GTEX	Normal Tissue	Lung	Lung	10.09
GTEX-QMRM-0826-SM-3NB33	GTEX	Normal Tissue	Lung	Lung	10.09
GTEX-131XF-1026-SM-5BC6A	GTEX	Normal Tissue	Lung	Lung	10.07
GTEX-RU72-0526-SM-2TF5Z	GTEX	Normal Tissue	Lung	Lung	10.04
GTEX-YECK-0926-SM-4W214	GTEX	Normal Tissue	Lung	Lung	10.03
GTEX-131XH-0426-SM-5DUWU	GTEX	Normal Tissue	Lung	Lung	10.02
GTEX-X4EO-0926-SM-3P5Z2	GTEX	Normal Tissue	Lung	Lung	10.01
GTEX-11ZTS-1226-SM-5EQMQ	GTEX	Normal Tissue	Lung	Lung	9.994
GTEX-XBEW-0226-SM-4AT6A	GTEX	Normal Tissue	Lung	Lung	9.987
GTEX-N7MT-0126-SM-2D7VT	GTEX	Normal Tissue	Lung	Lung	9.97
GTEX-POYW-1226-SM-5LU5O	GTEX	Normal Tissue	Lung	Lung	9.964
GTEX-131XW-1126-SM-5EGK4	GTEX	Normal Tissue	Lung	Lung	9.946
GTEX-N7MT-0126-SM-26GMB	GTEX	Normal Tissue	Lung	Lung	9.941
GTEX-145LU-0526-SM-5O9AT	GTEX	Normal Tissue	Lung	Lung	9.936
GTEX-RTLS-0926-SM-2TF5X	GTEX	Normal Tissue	Lung	Lung	9.894
GTEX-145MO-1326-SM-5Q5EF	GTEX	Normal Tissue	Lung	Lung	9.885
GTEX-PLZ4-0726-SM-2TC6Q	GTEX	Normal Tissue	Lung	Lung	9.851
GTEX-ZAB5-0626-SM-5PNVB	GTEX	Normal Tissue	Lung	Lung	9.849
GTEX-POYW-1226-SM-5LZWQ	GTEX	Normal Tissue	Lung	Lung	9.838
GTEX-12WSL-1026-SM-5CVNJ	GTEX	Normal Tissue	Lung	Lung	9.817
GTEX-13O3O-0726-SM-5J1N7	GTEX	Normal Tissue	Lung	Lung	9.809
GTEX-147F4-0926-SM-5Q5EO	GTEX	Normal Tissue	Lung	Lung	9.793
GTEX-13NYB-0626-SM-5MR47	GTEX	Normal Tissue	Lung	Lung	9.783
GTEX-U3ZH-0526-SM-3DB75	GTEX	Normal Tissue	Lung	Lung	9.757
GTEX-ZZPU-0526-SM-5E44U	GTEX	Normal Tissue	Lung	Lung	9.712
GTEX-13FTX-0326-SM-5J2NG	GTEX	Normal Tissue	Lung	Lung	9.699
GTEX-13VXU-2726-SM-5LU4N	GTEX	Normal Tissue	Lung	Lung	9.695
GTEX-13PVQ-0926-SM-5IJFD	GTEX	Normal Tissue	Lung	Lung	9.681
GTEX-ZDTS-1026-SM-4WAXS	GTEX	Normal Tissue	Lung	Lung	9.681
GTEX-11NV4-1126-SM-5HL6J	GTEX	Normal Tissue	Lung	Lung	9.649
GTEX-NFK9-1026-SM-2HMK1	GTEX	Normal Tissue	Lung	Lung	9.621
GTEX-RM2N-0426-SM-2TF4T	GTEX	Normal Tissue	Lung	Lung	9.619
GTEX-Y5LM-0726-SM-4VBRP	GTEX	Normal Tissue	Lung	Lung	9.619
GTEX-13FHP-0726-SM-5K7YI	GTEX	Normal Tissue	Lung	Lung	9.618
GTEX-14E7W-1326-SM-5RQIV	GTEX	Normal Tissue	Lung	Lung	9.607
GTEX-ZUA1-1026-SM-4YCEA	GTEX	Normal Tissue	Lung	Lung	9.602
GTEX-OOBK-0526-SM-2HMJJ	GTEX	Normal Tissue	Lung	Lung	9.583
GTEX-ZF28-0726-SM-4WKFU	GTEX	Normal Tissue	Lung	Lung	9.573
GTEX-13NYS-1626-SM-5J2MU	GTEX	Normal Tissue	Lung	Lung	9.572
GTEX-1212Z-1026-SM-5EGJ8	GTEX	Normal Tissue	Lung	Lung	9.563
GTEX-13O61-0726-SM-5J2MD	GTEX	Normal Tissue	Lung	Lung	9.549
GTEX-YFC4-1126-SM-5RQJN	GTEX	Normal Tissue	Lung	Lung	9.533
GTEX-Q2AH-0426-SM-2I3EP	GTEX	Normal Tissue	Lung	Lung	9.531
GTEX-X585-1026-SM-46MW6	GTEX	Normal Tissue	Lung	Lung	9.497
GTEX-WYJK-0826-SM-3NM8Y	GTEX	Normal Tissue	Lung	Lung	9.487
GTEX-146FQ-0926-SM-5LUAV	GTEX	Normal Tissue	Lung	Lung	9.486
GTEX-13YAN-1026-SM-5O9CF	GTEX	Normal Tissue	Lung	Lung	9.479
GTEX-1477Z-0626-SM-5NQB7	GTEX	Normal Tissue	Lung	Lung	9.473
GTEX-11EI6-0826-SM-5985V	GTEX	Normal Tissue	Lung	Lung	9.469
GTEX-13113-0426-SM-5GCOD	GTEX	Normal Tissue	Lung	Lung	9.468
GTEX-1211K-0826-SM-5FQUP	GTEX	Normal Tissue	Lung	Lung	9.448
GTEX-131YS-0926-SM-5IJB9	GTEX	Normal Tissue	Lung	Lung	9.424
GTEX-V1D1-0826-SM-3P5ZA	GTEX	Normal Tissue	Lung	Lung	9.411
GTEX-132QS-0726-SM-5IJE9	GTEX	Normal Tissue	Lung	Lung	9.407
GTEX-OHPM-0526-SM-2YUMJ	GTEX	Normal Tissue	Lung	Lung	9.407
GTEX-132NY-1226-SM-5PNVF	GTEX	Normal Tissue	Lung	Lung	9.392
GTEX-T6MN-0826-SM-32PM4	GTEX	Normal Tissue	Lung	Lung	9.389
GTEX-REY6-0426-SM-2TF5G	GTEX	Normal Tissue	Lung	Lung	9.379
GTEX-Y3IK-0626-SM-4WWE4	GTEX	Normal Tissue	Lung	Lung	9.364
GTEX-SN8G-0926-SM-4DM5I	GTEX	Normal Tissue	Lung	Lung	9.363
GTEX-13FTZ-0526-SM-5IJCW	GTEX	Normal Tissue	Lung	Lung	9.351
GTEX-QCQG-0326-SM-2I3ES	GTEX	Normal Tissue	Lung	Lung	9.347
GTEX-WRHU-0226-SM-3MJFV	GTEX	Normal Tissue	Lung	Lung	9.329
GTEX-X4XX-1026-SM-4QARO	GTEX	Normal Tissue	Lung	Lung	9.322
GTEX-OXRK-0926-SM-2HMKP	GTEX	Normal Tissue	Lung	Lung	9.32
GTEX-Q734-0626-SM-2I3EF	GTEX	Normal Tissue	Lung	Lung	9.296
GTEX-QXCU-0626-SM-2TC69	GTEX	Normal Tissue	Lung	Lung	9.29
GTEX-WOFM-0126-SM-3MJFE	GTEX	Normal Tissue	Lung	Lung	9.289
GTEX-PVOW-1026-SM-5O9B9	GTEX	Normal Tissue	Lung	Lung	9.273
GTEX-Y5V6-0226-SM-4V6G7	GTEX	Normal Tissue	Lung	Lung	9.27
GTEX-ZE7O-0826-SM-57WCP	GTEX	Normal Tissue	Lung	Lung	9.26
GTEX-11EMC-0126-SM-5EGKV	GTEX	Normal Tissue	Lung	Lung	9.248
GTEX-13O3P-1026-SM-5N9E7	GTEX	Normal Tissue	Lung	Lung	9.228
GTEX-148VJ-0826-SM-5LU8V	GTEX	Normal Tissue	Lung	Lung	9.223
GTEX-11NSD-0326-SM-5A5LS	GTEX	Normal Tissue	Lung	Lung	9.2
GTEX-13N2G-0826-SM-5IJE6	GTEX	Normal Tissue	Lung	Lung	9.198
GTEX-T5JC-0826-SM-32PMC	GTEX	Normal Tissue	Lung	Lung	9.191
GTEX-117YW-0526-SM-5H11C	GTEX	Normal Tissue	Lung	Lung	9.19
GTEX-12WSK-0826-SM-5CVNP	GTEX	Normal Tissue	Lung	Lung	9.19
GTEX-WVJS-0826-SM-4MVNR	GTEX	Normal Tissue	Lung	Lung	9.186
GTEX-OIZG-0526-SM-2HMLF	GTEX	Normal Tissue	Lung	Lung	9.152
GTEX-UPIC-0826-SM-3GADQ	GTEX	Normal Tissue	Lung	Lung	9.152
GTEX-S341-0326-SM-2XCAU	GTEX	Normal Tissue	Lung	Lung	9.148
GTEX-13NZ9-0926-SM-5KM12	GTEX	Normal Tissue	Lung	Lung	9.133
GTEX-X4EP-0526-SM-3P5YW	GTEX	Normal Tissue	Lung	Lung	9.13
GTEX-145LS-1226-SM-5Q5D9	GTEX	Normal Tissue	Lung	Lung	9.125
GTEX-WHPG-1426-SM-3NMBB	GTEX	Normal Tissue	Lung	Lung	9.122
GTEX-131XE-0726-SM-5HL9K	GTEX	Normal Tissue	Lung	Lung	9.12
GTEX-YFCO-0426-SM-4W1Z7	GTEX	Normal Tissue	Lung	Lung	9.115
GTEX-12ZZY-0926-SM-5EQ6I	GTEX	Normal Tissue	Lung	Lung	9.106
GTEX-13FHO-1026-SM-5KM1Q	GTEX	Normal Tissue	Lung	Lung	9.09
GTEX-13OVJ-0726-SM-5KM1W	GTEX	Normal Tissue	Lung	Lung	9.076
GTEX-11WQC-0626-SM-5EQMF	GTEX	Normal Tissue	Lung	Lung	9.066
GTEX-XGQ4-0826-SM-4AT4T	GTEX	Normal Tissue	Lung	Lung	9.065
GTEX-O5YV-0526-SM-26GN1	GTEX	Normal Tissue	Lung	Lung	9.055
GTEX-ZYVF-1726-SM-5E443	GTEX	Normal Tissue	Lung	Lung	9.044
GTEX-SIU8-0926-SM-5SI87	GTEX	Normal Tissue	Lung	Lung	9.04
GTEX-XBEC-1026-SM-4QASM	GTEX	Normal Tissue	Lung	Lung	9.021
GTEX-12WSI-0826-SM-5EGKD	GTEX	Normal Tissue	Lung	Lung	8.999
GTEX-PVOW-1026-SM-5NQ7M	GTEX	Normal Tissue	Lung	Lung	8.989
GTEX-139UW-0226-SM-5K7WU	GTEX	Normal Tissue	Lung	Lung	8.985
GTEX-ZVT3-0926-SM-5GICK	GTEX	Normal Tissue	Lung	Lung	8.984
GTEX-WFON-0426-SM-3GIL4	GTEX	Normal Tissue	Lung	Lung	8.969
GTEX-145LT-0326-SM-5LUAD	GTEX	Normal Tissue	Lung	Lung	8.952
GTEX-WHSB-0326-SM-5FQSD	GTEX	Normal Tissue	Lung	Lung	8.905
GTEX-146FH-1226-SM-5NQB6	GTEX	Normal Tissue	Lung	Lung	8.898
GTEX-ZDXO-1326-SM-57WBS	GTEX	Normal Tissue	Lung	Lung	8.888
GTEX-ZF2S-0626-SM-4WKH2	GTEX	Normal Tissue	Lung	Lung	8.887
GTEX-ZDTT-0926-SM-5J2MS	GTEX	Normal Tissue	Lung	Lung	8.885
GTEX-WHSB-0326-SM-3LK6K	GTEX	Normal Tissue	Lung	Lung	8.808
GTEX-WHSB-0326-SM-5GICB	GTEX	Normal Tissue	Lung	Lung	8.807
GTEX-ZPU1-0926-SM-57WDO	GTEX	Normal Tissue	Lung	Lung	8.807
GTEX-147JS-1226-SM-5RQK4	GTEX	Normal Tissue	Lung	Lung	8.791
GTEX-NPJ8-0326-SM-26GMG	GTEX	Normal Tissue	Lung	Lung	8.79
GTEX-13VXT-1426-SM-5LU4B	GTEX	Normal Tissue	Lung	Lung	8.782
GTEX-OIZH-0526-SM-2HMKV	GTEX	Normal Tissue	Lung	Lung	8.765
GTEX-OIZI-1026-SM-3NB1K	GTEX	Normal Tissue	Lung	Lung	8.757
GTEX-XMD2-1026-SM-4WWE8	GTEX	Normal Tissue	Lung	Lung	8.745
GTEX-WWYW-0926-SM-3NB2Z	GTEX	Normal Tissue	Lung	Lung	8.743
GTEX-OOBJ-0526-SM-48TDK	GTEX	Normal Tissue	Lung	Lung	8.735
GTEX-13111-0426-SM-5DUXR	GTEX	Normal Tissue	Lung	Lung	8.715
GTEX-144GO-0226-SM-5LUB1	GTEX	Normal Tissue	Lung	Lung	8.707
GTEX-RUSQ-0626-SM-2TF5V	GTEX	Normal Tissue	Lung	Lung	8.705
GTEX-13QBU-0726-SM-5J2OA	GTEX	Normal Tissue	Lung	Lung	8.703
GTEX-145MN-0926-SM-5NQBT	GTEX	Normal Tissue	Lung	Lung	8.701
GTEX-13JVG-1426-SM-5MR4W	GTEX	Normal Tissue	Lung	Lung	8.667
GTEX-PX3G-0526-SM-2I3EM	GTEX	Normal Tissue	Lung	Lung	8.654
GTEX-RU1J-0126-SM-2TF6Y	GTEX	Normal Tissue	Lung	Lung	8.647
GTEX-NPJ8-0326-SM-2D7VV	GTEX	Normal Tissue	Lung	Lung	8.642
GTEX-ZDYS-0426-SM-5IJEQ	GTEX	Normal Tissue	Lung	Lung	8.634
GTEX-OXRL-0526-SM-2I3EZ	GTEX	Normal Tissue	Lung	Lung	8.627
GTEX-X4LF-0526-SM-3NMB6	GTEX	Normal Tissue	Lung	Lung	8.627
GTEX-P4QT-0526-SM-2I3EX	GTEX	Normal Tissue	Lung	Lung	8.609
GTEX-145MH-0626-SM-5NQAK	GTEX	Normal Tissue	Lung	Lung	8.603
GTEX-ZZPT-1326-SM-5E43H	GTEX	Normal Tissue	Lung	Lung	8.603
GTEX-R55G-0826-SM-2TC5U	GTEX	Normal Tissue	Lung	Lung	8.59
GTEX-13OVG-0326-SM-5KM57	GTEX	Normal Tissue	Lung	Lung	8.589
GTEX-S7SF-0426-SM-3K2B7	GTEX	Normal Tissue	Lung	Lung	8.576
GTEX-ZA64-0326-SM-5HL8T	GTEX	Normal Tissue	Lung	Lung	8.563
GTEX-WY7C-0426-SM-3NB3C	GTEX	Normal Tissue	Lung	Lung	8.545
GTEX-OHPJ-1026-SM-2HMLE	GTEX	Normal Tissue	Lung	Lung	8.543
GTEX-XPVG-1026-SM-4B64Y	GTEX	Normal Tissue	Lung	Lung	8.53
GTEX-YF7O-0626-SM-4W21R	GTEX	Normal Tissue	Lung	Lung	8.486
GTEX-11LCK-0426-SM-5A5M8	GTEX	Normal Tissue	Lung	Lung	8.481
GTEX-XQ3S-0926-SM-4BOPI	GTEX	Normal Tissue	Lung	Lung	8.479
GTEX-111YS-0626-SM-5GZXV	GTEX	Normal Tissue	Lung	Lung	8.453
GTEX-WH7G-0726-SM-3NMBM	GTEX	Normal Tissue	Lung	Lung	8.453
GTEX-OXRO-0326-SM-33HBM	GTEX	Normal Tissue	Lung	Lung	8.448
GTEX-11P81-0226-SM-5HL5M	GTEX	Normal Tissue	Lung	Lung	8.439
GTEX-ZF29-1026-SM-4WKGC	GTEX	Normal Tissue	Lung	Lung	8.437
GTEX-S32W-0326-SM-2XCBI	GTEX	Normal Tissue	Lung	Lung	8.435
GTEX-13OVH-1026-SM-5J2NP	GTEX	Normal Tissue	Lung	Lung	8.412
GTEX-P4PQ-0526-SM-2HMKR	GTEX	Normal Tissue	Lung	Lung	8.412
GTEX-12WSJ-0226-SM-5GCP7	GTEX	Normal Tissue	Lung	Lung	8.41
GTEX-1122O-0126-SM-5GICA	GTEX	Normal Tissue	Lung	Lung	8.408
GTEX-PW2O-0526-SM-2I3DX	GTEX	Normal Tissue	Lung	Lung	8.408
GTEX-TMMY-0926-SM-33HBG	GTEX	Normal Tissue	Lung	Lung	8.397
GTEX-11EQ9-0226-SM-5A5JX	GTEX	Normal Tissue	Lung	Lung	8.39
GTEX-ZAB4-0626-SM-5CVN3	GTEX	Normal Tissue	Lung	Lung	8.382
GTEX-13NZA-1426-SM-5KM4Y	GTEX	Normal Tissue	Lung	Lung	8.377
GTEX-Y8LW-0326-SM-4VBQ9	GTEX	Normal Tissue	Lung	Lung	8.377
GTEX-12BJ1-1026-SM-5EGJA	GTEX	Normal Tissue	Lung	Lung	8.37
GTEX-13D11-0326-SM-5LZXX	GTEX	Normal Tissue	Lung	Lung	8.368
GTEX-WH7G-0726-SM-5EQ6C	GTEX	Normal Tissue	Lung	Lung	8.343
GTEX-OHPL-0526-SM-2HMIX	GTEX	Normal Tissue	Lung	Lung	8.338
GTEX-R3RS-1026-SM-3GADF	GTEX	Normal Tissue	Lung	Lung	8.338
GTEX-SIU8-0926-SM-2XCDO	GTEX	Normal Tissue	Lung	Lung	8.338
GTEX-WYVS-0526-SM-3NM9W	GTEX	Normal Tissue	Lung	Lung	8.334
GTEX-13O21-3026-SM-5J2NI	GTEX	Normal Tissue	Lung	Lung	8.323
GTEX-13S86-0626-SM-5Q5E7	GTEX	Normal Tissue	Lung	Lung	8.303
GTEX-ZT9W-0726-SM-4YCDC	GTEX	Normal Tissue	Lung	Lung	8.287
GTEX-13QJC-0526-SM-5RQKB	GTEX	Normal Tissue	Lung	Lung	8.261
GTEX-WH7G-0726-SM-5EGIX	GTEX	Normal Tissue	Lung	Lung	8.255
GTEX-SE5C-0526-SM-2XCE1	GTEX	Normal Tissue	Lung	Lung	8.246
GTEX-TMMY-0926-SM-4TT1Z	GTEX	Normal Tissue	Lung	Lung	8.243
GTEX-T6MO-0426-SM-32QOI	GTEX	Normal Tissue	Lung	Lung	8.242
GTEX-UJHI-0726-SM-3DB92	GTEX	Normal Tissue	Lung	Lung	8.237
GTEX-1399S-1726-SM-5L3DI	GTEX	Normal Tissue	Lung	Lung	8.236
GTEX-WFJO-0326-SM-3GIL3	GTEX	Normal Tissue	Lung	Lung	8.223
GTEX-13PL7-1726-SM-5J2NX	GTEX	Normal Tissue	Lung	Lung	8.191
GTEX-U3ZM-0426-SM-3DB73	GTEX	Normal Tissue	Lung	Lung	8.179
GTEX-13OW6-0826-SM-5L3GA	GTEX	Normal Tissue	Lung	Lung	8.172
GTEX-TMMY-0926-SM-4WKH4	GTEX	Normal Tissue	Lung	Lung	8.112
GTEX-OHPL-0526-SM-3NM8U	GTEX	Normal Tissue	Lung	Lung	8.111
GTEX-U3ZM-0426-SM-59HKR	GTEX	Normal Tissue	Lung	Lung	8.107
GTEX-X5EB-0426-SM-46MVY	GTEX	Normal Tissue	Lung	Lung	8.104
GTEX-12WSE-0826-SM-5S2VL	GTEX	Normal Tissue	Lung	Lung	8.099
GTEX-OHPL-0526-SM-4M1XS	GTEX	Normal Tissue	Lung	Lung	8.097
GTEX-QEG5-1126-SM-33HC2	GTEX	Normal Tissue	Lung	Lung	8.092
GTEX-147F3-0726-SM-5NQ9U	GTEX	Normal Tissue	Lung	Lung	8.087
GTEX-P44H-1126-SM-48TBU	GTEX	Normal Tissue	Lung	Lung	8.078
GTEX-117YX-1326-SM-5H125	GTEX	Normal Tissue	Lung	Lung	8.069
GTEX-XYKS-0526-SM-4BRW2	GTEX	Normal Tissue	Lung	Lung	8.06
GTEX-XXEK-0626-SM-4BRWE	GTEX	Normal Tissue	Lung	Lung	8.057
GTEX-XV7Q-0426-SM-4BRVN	GTEX	Normal Tissue	Lung	Lung	8.026
GTEX-14A6H-0526-SM-5NQAZ	GTEX	Normal Tissue	Lung	Lung	8.017
GTEX-U3ZM-0426-SM-57WG1	GTEX	Normal Tissue	Lung	Lung	8.012
GTEX-TMMY-0926-SM-4VBQZ	GTEX	Normal Tissue	Lung	Lung	8.004
GTEX-O5YW-0526-SM-2YUMX	GTEX	Normal Tissue	Lung	Lung	7.988
GTEX-1399U-0826-SM-5KM1P	GTEX	Normal Tissue	Lung	Lung	7.983
GTEX-S33H-0626-SM-2XCBJ	GTEX	Normal Tissue	Lung	Lung	7.936
GTEX-R55D-0926-SM-3GAEU	GTEX	Normal Tissue	Lung	Lung	7.926
GTEX-PLZ6-0426-SM-5IFK2	GTEX	Normal Tissue	Lung	Lung	7.912
GTEX-Y9LG-0526-SM-4VBRY	GTEX	Normal Tissue	Lung	Lung	7.904
GTEX-PSDG-1126-SM-2S1ON	GTEX	Normal Tissue	Lung	Lung	7.899
GTEX-XQ8I-1126-SM-4BOO2	GTEX	Normal Tissue	Lung	Lung	7.886
GTEX-PLZ6-0426-SM-5IJDW	GTEX	Normal Tissue	Lung	Lung	7.859
GTEX-111FC-1126-SM-5GZWU	GTEX	Normal Tissue	Lung	Lung	7.817
GTEX-QEG5-1126-SM-5SI88	GTEX	Normal Tissue	Lung	Lung	7.8
GTEX-ZLWG-0626-SM-4WWFR	GTEX	Normal Tissue	Lung	Lung	7.792
GTEX-139T6-0426-SM-5IJEM	GTEX	Normal Tissue	Lung	Lung	7.764
GTEX-11DZ1-0426-SM-5H11A	GTEX	Normal Tissue	Lung	Lung	7.75
GTEX-QV44-0926-SM-2S1RH	GTEX	Normal Tissue	Lung	Lung	7.726
GTEX-ZEX8-0526-SM-4WKH5	GTEX	Normal Tissue	Lung	Lung	7.708
GTEX-O5YV-0526-SM-2D7VZ	GTEX	Normal Tissue	Lung	Lung	7.701
GTEX-14DAR-0226-SM-5S2PR	GTEX	Normal Tissue	Lung	Lung	7.646
GTEX-111CU-0326-SM-5GZXO	GTEX	Normal Tissue	Lung	Lung	7.635
GTEX-RWS6-0226-SM-2XCA9	GTEX	Normal Tissue	Lung	Lung	7.597
GTEX-13N1W-0726-SM-5MR57	GTEX	Normal Tissue	Lung	Lung	7.589
GTEX-144GN-0426-SM-5O9AP	GTEX	Normal Tissue	Lung	Lung	7.55
GTEX-13CF3-0426-SM-5IJEU	GTEX	Normal Tissue	Lung	Lung	7.497
GTEX-13U4I-1426-SM-5J2M3	GTEX	Normal Tissue	Lung	Lung	7.484
GTEX-WFG8-0926-SM-3GIKJ	GTEX	Normal Tissue	Lung	Lung	7.432
GTEX-11DXZ-0726-SM-5N9C4	GTEX	Normal Tissue	Lung	Lung	7.422
GTEX-ZYFG-0226-SM-5GIDT	GTEX	Normal Tissue	Lung	Lung	7.391
GTEX-11I78-0126-SM-5HL6F	GTEX	Normal Tissue	Lung	Lung	7.368
GTEX-ZTTD-1126-SM-51MRP	GTEX	Normal Tissue	Lung	Lung	7.367
GTEX-YB5E-0726-SM-4VDSH	GTEX	Normal Tissue	Lung	Lung	7.352
GTEX-QDVN-0726-SM-4B64L	GTEX	Normal Tissue	Lung	Lung	7.338
GTEX-11P7K-0326-SM-59871	GTEX	Normal Tissue	Lung	Lung	7.3
GTEX-O5YV-0526-SM-26GMJ	GTEX	Normal Tissue	Lung	Lung	7.299
GTEX-13RTJ-1126-SM-5S2UJ	GTEX	Normal Tissue	Lung	Lung	7.285
GTEX-YEC4-0526-SM-4W21U	GTEX	Normal Tissue	Lung	Lung	7.273
GTEX-XBED-0826-SM-47JYC	GTEX	Normal Tissue	Lung	Lung	7.265
GTEX-S4Z8-0426-SM-3K2AH	GTEX	Normal Tissue	Lung	Lung	7.225
GTEX-11WQK-1226-SM-5GU5Z	GTEX	Normal Tissue	Lung	Lung	7.2
GTEX-QDVN-0726-SM-2I3FO	GTEX	Normal Tissue	Lung	Lung	7.186
GTEX-13OW8-1726-SM-5L3GO	GTEX	Normal Tissue	Lung	Lung	7.063
GTEX-11ILO-0726-SM-5HL5I	GTEX	Normal Tissue	Lung	Lung	6.871
GTEX-1339X-0626-SM-5IJER	GTEX	Normal Tissue	Lung	Lung	6.869
GTEX-O5YT-0526-SM-32PK8	GTEX	Normal Tissue	Lung	Lung	6.866
GTEX-ZT9X-0326-SM-51MTE	GTEX	Normal Tissue	Lung	Lung	6.813
GTEX-PWOO-0726-SM-2I3EB	GTEX	Normal Tissue	Lung	Lung	6.793
GTEX-ZPIC-0626-SM-57WDY	GTEX	Normal Tissue	Lung	Lung	6.698
GTEX-S4Q7-0426-SM-3K2BJ	GTEX	Normal Tissue	Lung	Lung	6.646
GTEX-1313W-0926-SM-5EQ56	GTEX	Normal Tissue	Lung	Lung	6.432
GTEX-SIU7-0526-SM-3NM8I	GTEX	Normal Tissue	Lung	Lung	6.345
GTEX-144GM-0126-SM-5Q5AX	GTEX	Normal Tissue	Lung	Lung	6.11
GTEX-Y3I4-0426-SM-4TT29	GTEX	Normal Tissue	Lung	Lung	6.025
GTEX-SUCS-0626-SM-5CHQE	GTEX	Normal Tissue	Lung	Lung	0
TCGA-50-5066-02	TCGA	Recurrent Tumor	Lung	Lung Adenocarcinoma	6.768
TCGA-50-5946-02	TCGA	Recurrent Tumor	Lung	Lung Adenocarcinoma	4.528
TCGA-44-6148-11	TCGA	Solid Tissue Normal	Lung	Lung Adenocarcinoma	9.562
TCGA-50-6595-11	TCGA	Solid Tissue Normal	Lung	Lung Adenocarcinoma	9.295
TCGA-44-2655-11	TCGA	Solid Tissue Normal	Lung	Lung Adenocarcinoma	9.055
TCGA-55-6986-11	TCGA	Solid Tissue Normal	Lung	Lung Adenocarcinoma	8.94
TCGA-44-6777-11	TCGA	Solid Tissue Normal	Lung	Lung Adenocarcinoma	8.917
TCGA-50-5931-11	TCGA	Solid Tissue Normal	Lung	Lung Adenocarcinoma	8.837
TCGA-91-6828-11	TCGA	Solid Tissue Normal	Lung	Lung Adenocarcinoma	8.79
TCGA-49-6744-11	TCGA	Solid Tissue Normal	Lung	Lung Adenocarcinoma	8.672
TCGA-50-5939-11	TCGA	Solid Tissue Normal	Lung	Lung Adenocarcinoma	8.611
TCGA-50-5933-11	TCGA	Solid Tissue Normal	Lung	Lung Adenocarcinoma	8.6
TCGA-50-5935-11	TCGA	Solid Tissue Normal	Lung	Lung Adenocarcinoma	8.57
TCGA-38-4627-11	TCGA	Solid Tissue Normal	Lung	Lung Adenocarcinoma	8.545
TCGA-91-6835-11	TCGA	Solid Tissue Normal	Lung	Lung Adenocarcinoma	8.528
TCGA-44-6776-11	TCGA	Solid Tissue Normal	Lung	Lung Adenocarcinoma	8.494
TCGA-44-3398-11	TCGA	Solid Tissue Normal	Lung	Lung Adenocarcinoma	8.446
TCGA-49-4490-11	TCGA	Solid Tissue Normal	Lung	Lung Adenocarcinoma	8.354
TCGA-44-3396-11	TCGA	Solid Tissue Normal	Lung	Lung Adenocarcinoma	8.327
TCGA-44-6147-11	TCGA	Solid Tissue Normal	Lung	Lung Adenocarcinoma	8.291
TCGA-49-6743-11	TCGA	Solid Tissue Normal	Lung	Lung Adenocarcinoma	8.288
TCGA-50-5932-11	TCGA	Solid Tissue Normal	Lung	Lung Adenocarcinoma	8.247
TCGA-50-5936-11	TCGA	Solid Tissue Normal	Lung	Lung Adenocarcinoma	8.208
TCGA-91-6849-11	TCGA	Solid Tissue Normal	Lung	Lung Adenocarcinoma	8.189
TCGA-55-6985-11	TCGA	Solid Tissue Normal	Lung	Lung Adenocarcinoma	8.168
TCGA-55-6982-11	TCGA	Solid Tissue Normal	Lung	Lung Adenocarcinoma	8.108
TCGA-49-6742-11	TCGA	Solid Tissue Normal	Lung	Lung Adenocarcinoma	8.1
TCGA-55-6971-11	TCGA	Solid Tissue Normal	Lung	Lung Adenocarcinoma	8.041
TCGA-55-6981-11	TCGA	Solid Tissue Normal	Lung	Lung Adenocarcinoma	8.04
TCGA-55-6978-11	TCGA	Solid Tissue Normal	Lung	Lung Adenocarcinoma	7.955
TCGA-49-4512-11	TCGA	Solid Tissue Normal	Lung	Lung Adenocarcinoma	7.909
TCGA-91-6831-11	TCGA	Solid Tissue Normal	Lung	Lung Adenocarcinoma	7.891
TCGA-44-6145-11	TCGA	Solid Tissue Normal	Lung	Lung Adenocarcinoma	7.867
TCGA-55-6972-11	TCGA	Solid Tissue Normal	Lung	Lung Adenocarcinoma	7.866
TCGA-38-4625-11	TCGA	Solid Tissue Normal	Lung	Lung Adenocarcinoma	7.859
TCGA-44-6778-11	TCGA	Solid Tissue Normal	Lung	Lung Adenocarcinoma	7.826
TCGA-49-6745-11	TCGA	Solid Tissue Normal	Lung	Lung Adenocarcinoma	7.824
TCGA-44-5645-11	TCGA	Solid Tissue Normal	Lung	Lung Adenocarcinoma	7.687
TCGA-55-6984-11	TCGA	Solid Tissue Normal	Lung	Lung Adenocarcinoma	7.682
TCGA-55-6980-11	TCGA	Solid Tissue Normal	Lung	Lung Adenocarcinoma	7.628
TCGA-44-2661-11	TCGA	Solid Tissue Normal	Lung	Lung Adenocarcinoma	7.578
TCGA-91-6829-11	TCGA	Solid Tissue Normal	Lung	Lung Adenocarcinoma	7.565
TCGA-91-6847-11	TCGA	Solid Tissue Normal	Lung	Lung Adenocarcinoma	7.512
TCGA-55-6969-11	TCGA	Solid Tissue Normal	Lung	Lung Adenocarcinoma	7.347
TCGA-50-5930-11	TCGA	Solid Tissue Normal	Lung	Lung Adenocarcinoma	7.297
TCGA-55-6970-11	TCGA	Solid Tissue Normal	Lung	Lung Adenocarcinoma	7.176
TCGA-44-2662-11	TCGA	Solid Tissue Normal	Lung	Lung Adenocarcinoma	7.091
TCGA-44-6146-11	TCGA	Solid Tissue Normal	Lung	Lung Adenocarcinoma	6.961
TCGA-55-6979-11	TCGA	Solid Tissue Normal	Lung	Lung Adenocarcinoma	6.876
TCGA-73-4676-11	TCGA	Solid Tissue Normal	Lung	Lung Adenocarcinoma	6.875
TCGA-49-6761-11	TCGA	Solid Tissue Normal	Lung	Lung Adenocarcinoma	6.8
TCGA-91-6836-11	TCGA	Solid Tissue Normal	Lung	Lung Adenocarcinoma	6.797
TCGA-44-2665-11	TCGA	Solid Tissue Normal	Lung	Lung Adenocarcinoma	6.776
TCGA-38-4626-11	TCGA	Solid Tissue Normal	Lung	Lung Adenocarcinoma	6.762
TCGA-44-2668-11	TCGA	Solid Tissue Normal	Lung	Lung Adenocarcinoma	6.718
TCGA-44-6144-11	TCGA	Solid Tissue Normal	Lung	Lung Adenocarcinoma	6.662
TCGA-55-6975-11	TCGA	Solid Tissue Normal	Lung	Lung Adenocarcinoma	6.309
TCGA-55-6968-11	TCGA	Solid Tissue Normal	Lung	Lung Adenocarcinoma	5.913
TCGA-44-2657-11	TCGA	Solid Tissue Normal	Lung	Lung Adenocarcinoma	5.845
TCGA-38-4632-11	TCGA	Solid Tissue Normal	Lung	Lung Adenocarcinoma	5.829
TCGA-55-6983-11	TCGA	Solid Tissue Normal	Lung	Lung Adenocarcinoma	5.734
TCGA-22-5472-11	TCGA	Solid Tissue Normal	Lung	Lung Squamous Cell Carcinoma	10
TCGA-33-6737-11	TCGA	Solid Tissue Normal	Lung	Lung Squamous Cell Carcinoma	9.857
TCGA-77-8008-11	TCGA	Solid Tissue Normal	Lung	Lung Squamous Cell Carcinoma	9.808
TCGA-22-5482-11	TCGA	Solid Tissue Normal	Lung	Lung Squamous Cell Carcinoma	9.358
TCGA-34-7107-11	TCGA	Solid Tissue Normal	Lung	Lung Squamous Cell Carcinoma	9.297
TCGA-34-8454-11	TCGA	Solid Tissue Normal	Lung	Lung Squamous Cell Carcinoma	9.132
TCGA-56-8082-11	TCGA	Solid Tissue Normal	Lung	Lung Squamous Cell Carcinoma	9.111
TCGA-51-4079-11	TCGA	Solid Tissue Normal	Lung	Lung Squamous Cell Carcinoma	9.105
TCGA-43-7657-11	TCGA	Solid Tissue Normal	Lung	Lung Squamous Cell Carcinoma	8.823
TCGA-43-6773-11	TCGA	Solid Tissue Normal	Lung	Lung Squamous Cell Carcinoma	8.822
TCGA-43-6647-11	TCGA	Solid Tissue Normal	Lung	Lung Squamous Cell Carcinoma	8.801
TCGA-77-7335-11	TCGA	Solid Tissue Normal	Lung	Lung Squamous Cell Carcinoma	8.711
TCGA-77-7337-11	TCGA	Solid Tissue Normal	Lung	Lung Squamous Cell Carcinoma	8.686
TCGA-43-3394-11	TCGA	Solid Tissue Normal	Lung	Lung Squamous Cell Carcinoma	8.684
TCGA-22-4609-11	TCGA	Solid Tissue Normal	Lung	Lung Squamous Cell Carcinoma	8.66
TCGA-51-4080-11	TCGA	Solid Tissue Normal	Lung	Lung Squamous Cell Carcinoma	8.611
TCGA-77-7338-11	TCGA	Solid Tissue Normal	Lung	Lung Squamous Cell Carcinoma	8.508
TCGA-90-7767-11	TCGA	Solid Tissue Normal	Lung	Lung Squamous Cell Carcinoma	8.453
TCGA-39-5040-11	TCGA	Solid Tissue Normal	Lung	Lung Squamous Cell Carcinoma	8.4
TCGA-92-7340-11	TCGA	Solid Tissue Normal	Lung	Lung Squamous Cell Carcinoma	8.39
TCGA-43-5670-11	TCGA	Solid Tissue Normal	Lung	Lung Squamous Cell Carcinoma	8.291
TCGA-58-8386-11	TCGA	Solid Tissue Normal	Lung	Lung Squamous Cell Carcinoma	8.284
TCGA-22-5481-11	TCGA	Solid Tissue Normal	Lung	Lung Squamous Cell Carcinoma	8.278
TCGA-51-4081-11	TCGA	Solid Tissue Normal	Lung	Lung Squamous Cell Carcinoma	8.267
TCGA-77-7142-11	TCGA	Solid Tissue Normal	Lung	Lung Squamous Cell Carcinoma	8.193
TCGA-77-7138-11	TCGA	Solid Tissue Normal	Lung	Lung Squamous Cell Carcinoma	8.145
TCGA-22-5471-11	TCGA	Solid Tissue Normal	Lung	Lung Squamous Cell Carcinoma	8.098
TCGA-56-7731-11	TCGA	Solid Tissue Normal	Lung	Lung Squamous Cell Carcinoma	8.019
TCGA-56-8083-11	TCGA	Solid Tissue Normal	Lung	Lung Squamous Cell Carcinoma	8.015
TCGA-22-5489-11	TCGA	Solid Tissue Normal	Lung	Lung Squamous Cell Carcinoma	8.012
TCGA-33-4587-11	TCGA	Solid Tissue Normal	Lung	Lung Squamous Cell Carcinoma	7.96
TCGA-90-6837-11	TCGA	Solid Tissue Normal	Lung	Lung Squamous Cell Carcinoma	7.843
TCGA-56-7730-11	TCGA	Solid Tissue Normal	Lung	Lung Squamous Cell Carcinoma	7.777
TCGA-56-8623-11	TCGA	Solid Tissue Normal	Lung	Lung Squamous Cell Carcinoma	7.725
TCGA-22-5478-11	TCGA	Solid Tissue Normal	Lung	Lung Squamous Cell Carcinoma	7.686
TCGA-56-7823-11	TCGA	Solid Tissue Normal	Lung	Lung Squamous Cell Carcinoma	7.642
TCGA-60-2709-11	TCGA	Solid Tissue Normal	Lung	Lung Squamous Cell Carcinoma	7.578
TCGA-56-8309-11	TCGA	Solid Tissue Normal	Lung	Lung Squamous Cell Carcinoma	7.559
TCGA-22-5483-11	TCGA	Solid Tissue Normal	Lung	Lung Squamous Cell Carcinoma	7.51
TCGA-85-7710-11	TCGA	Solid Tissue Normal	Lung	Lung Squamous Cell Carcinoma	7.41
TCGA-43-7658-11	TCGA	Solid Tissue Normal	Lung	Lung Squamous Cell Carcinoma	7.301
TCGA-77-8007-11	TCGA	Solid Tissue Normal	Lung	Lung Squamous Cell Carcinoma	7.24
TCGA-22-4593-11	TCGA	Solid Tissue Normal	Lung	Lung Squamous Cell Carcinoma	7.217
TCGA-56-7582-11	TCGA	Solid Tissue Normal	Lung	Lung Squamous Cell Carcinoma	7.183
TCGA-43-6771-11	TCGA	Solid Tissue Normal	Lung	Lung Squamous Cell Carcinoma	7.147
TCGA-22-5491-11	TCGA	Solid Tissue Normal	Lung	Lung Squamous Cell Carcinoma	7.123
TCGA-56-8201-11	TCGA	Solid Tissue Normal	Lung	Lung Squamous Cell Carcinoma	6.982
TCGA-43-6143-11	TCGA	Solid Tissue Normal	Lung	Lung Squamous Cell Carcinoma	6.928
TCGA-56-7580-11	TCGA	Solid Tissue Normal	Lung	Lung Squamous Cell Carcinoma	6.768
TCGA-56-7222-11	TCGA	Solid Tissue Normal	Lung	Lung Squamous Cell Carcinoma	6.749
TCGA-44-6146-01	TCGA	Primary Tumor	Lung	Lung Adenocarcinoma	10.87	KRAS	MYOCD high expression
TCGA-55-8207-01	TCGA	Primary Tumor	Lung	Lung Adenocarcinoma	9.28	KRAS
TCGA-55-8097-01	TCGA	Primary Tumor	Lung	Lung Adenocarcinoma	9.271	KRAS
TCGA-LA-A7SW-01	TCGA	Primary Tumor	Lung	Lung Squamous Cell Carcinoma	8.944	KRAS
TCGA-73-7498-01	TCGA	Primary Tumor	Lung	Lung Adenocarcinoma	8.691	KRAS
TCGA-97-8179-01	TCGA	Primary Tumor	Lung	Lung Adenocarcinoma	8.503	KRAS
TCGA-78-7160-01	TCGA	Primary Tumor	Lung	Lung Adenocarcinoma	8.1	KRAS
TCGA-97-A4M5-01	TCGA	Primary Tumor	Lung	Lung Adenocarcinoma	7.756	KRAS
TCGA-NJ-A55R-01	TCGA	Primary Tumor	Lung	Lung Adenocarcinoma	7.708	KRAS
TCGA-MP-A4TD-01	TCGA	Primary Tumor	Lung	Lung Adenocarcinoma	7.692	KRAS
TCGA-55-8512-01	TCGA	Primary Tumor	Lung	Lung Adenocarcinoma	7.659	KRAS
TCGA-MP-A4TI-01	TCGA	Primary Tumor	Lung	Lung Adenocarcinoma	7.42	KRAS
TCGA-55-7284-01	TCGA	Primary Tumor	Lung	Lung Adenocarcinoma	7.416	KRAS
TCGA-97-7941-01	TCGA	Primary Tumor	Lung	Lung Adenocarcinoma	7.374	KRAS
TCGA-55-7728-01	TCGA	Primary Tumor	Lung	Lung Adenocarcinoma	7.345	KRAS
TCGA-44-7671-01	TCGA	Primary Tumor	Lung	Lung Adenocarcinoma	7.266	KRAS
TCGA-97-7938-01	TCGA	Primary Tumor	Lung	Lung Adenocarcinoma	7.251	KRAS
TCGA-93-8067-01	TCGA	Primary Tumor	Lung	Lung Adenocarcinoma	7.161	KRAS
TCGA-49-AARO-01	TCGA	Primary Tumor	Lung	Lung Adenocarcinoma	7.123	KRAS
TCGA-95-A4VP-01	TCGA	Primary Tumor	Lung	Lung Adenocarcinoma	7.116	KRAS
TCGA-50-8459-01	TCGA	Primary Tumor	Lung	Lung Adenocarcinoma	6.99	KRAS
TCGA-49-4505-01	TCGA	Primary Tumor	Lung	Lung Adenocarcinoma	6.968	KRAS
TCGA-55-7283-01	TCGA	Primary Tumor	Lung	Lung Adenocarcinoma	6.955	KRAS
TCGA-75-7030-01	TCGA	Primary Tumor	Lung	Lung Adenocarcinoma	6.931	KRAS
TCGA-55-6975-01	TCGA	Primary Tumor	Lung	Lung Adenocarcinoma	6.923	KRAS
TCGA-55-1595-01	TCGA	Primary Tumor	Lung	Lung Adenocarcinoma	6.92	KRAS
TCGA-35-3615-01	TCGA	Primary Tumor	Lung	Lung Adenocarcinoma	6.9	KRAS
TCGA-05-4417-01	TCGA	Primary Tumor	Lung	Lung Adenocarcinoma	6.85	KRAS
TCGA-69-8253-01	TCGA	Primary Tumor	Lung	Lung Adenocarcinoma	6.799	KRAS
TCGA-75-7027-01	TCGA	Primary Tumor	Lung	Lung Adenocarcinoma	6.75	KRAS
TCGA-69-8254-01	TCGA	Primary Tumor	Lung	Lung Adenocarcinoma	6.709	KRAS
TCGA-L9-A443-01	TCGA	Primary Tumor	Lung	Lung Adenocarcinoma	6.678	KRAS
TCGA-62-A46S-01	TCGA	Primary Tumor	Lung	Lung Adenocarcinoma	6.637	KRAS
TCGA-78-7540-01	TCGA	Primary Tumor	Lung	Lung Adenocarcinoma	6.626	KRAS
TCGA-05-4433-01	TCGA	Primary Tumor	Lung	Lung Adenocarcinoma	6.541	KRAS
TCGA-55-6983-01	TCGA	Primary Tumor	Lung	Lung Adenocarcinoma	6.498	KRAS
TCGA-MP-A4TK-01	TCGA	Primary Tumor	Lung	Lung Adenocarcinoma	6.446	KRAS
TCGA-93-7347-01	TCGA	Primary Tumor	Lung	Lung Adenocarcinoma	6.413	KRAS
TCGA-49-4510-01	TCGA	Primary Tumor	Lung	Lung Adenocarcinoma	6.385	KRAS
TCGA-95-A4VK-01	TCGA	Primary Tumor	Lung	Lung Adenocarcinoma	6.348	KRAS
TCGA-69-7980-01	TCGA	Primary Tumor	Lung	Lung Adenocarcinoma	6.297	KRAS
TCGA-67-3774-01	TCGA	Primary Tumor	Lung	Lung Adenocarcinoma	6.296	KRAS
TCGA-78-7167-01	TCGA	Primary Tumor	Lung	Lung Adenocarcinoma	6.266	KRAS
TCGA-44-7661-01	TCGA	Primary Tumor	Lung	Lung Adenocarcinoma	6.265	KRAS
TCGA-86-8359-01	TCGA	Primary Tumor	Lung	Lung Adenocarcinoma	6.25	KRAS
TCGA-99-8025-01	TCGA	Primary Tumor	Lung	Lung Adenocarcinoma	6.239	KRAS
TCGA-67-4679-01	TCGA	Primary Tumor	Lung	Lung Adenocarcinoma	6.218	KRAS
TCGA-78-7145-01	TCGA	Primary Tumor	Lung	Lung Adenocarcinoma	6.208	KRAS
TCGA-69-7978-01	TCGA	Primary Tumor	Lung	Lung Adenocarcinoma	6.136	KRAS
TCGA-44-6776-01	TCGA	Primary Tumor	Lung	Lung Adenocarcinoma	6.073	KRAS
TCGA-78-7161-01	TCGA	Primary Tumor	Lung	Lung Adenocarcinoma	6.069	KRAS
TCGA-55-8508-01	TCGA	Primary Tumor	Lung	Lung Adenocarcinoma	6.065	KRAS
TCGA-55-8090-01	TCGA	Primary Tumor	Lung	Lung Adenocarcinoma	6.049	KRAS
TCGA-78-7166-01	TCGA	Primary Tumor	Lung	Lung Adenocarcinoma	6.023	KRAS
TCGA-75-6206-01	TCGA	Primary Tumor	Lung	Lung Adenocarcinoma	6.014	KRAS
TCGA-86-A456-01	TCGA	Primary Tumor	Lung	Lung Adenocarcinoma	5.999	KRAS
TCGA-95-7039-01	TCGA	Primary Tumor	Lung	Lung Adenocarcinoma	5.976	KRAS
TCGA-97-7554-01	TCGA	Primary Tumor	Lung	Lung Adenocarcinoma	5.966	KRAS
TCGA-MP-A4SY-01	TCGA	Primary Tumor	Lung	Lung Adenocarcinoma	5.965	KRAS
TCGA-55-7281-01	TCGA	Primary Tumor	Lung	Lung Adenocarcinoma	5.845	KRAS
TCGA-44-6145-01	TCGA	Primary Tumor	Lung	Lung Adenocarcinoma	5.837	KRAS
TCGA-J2-A4AG-01	TCGA	Primary Tumor	Lung	Lung Adenocarcinoma	5.805	KRAS
TCGA-69-7974-01	TCGA	Primary Tumor	Lung	Lung Adenocarcinoma	5.735	KRAS
TCGA-50-5051-01	TCGA	Primary Tumor	Lung	Lung Adenocarcinoma	5.73	KRAS
TCGA-55-7576-01	TCGA	Primary Tumor	Lung	Lung Adenocarcinoma	5.674	KRAS
TCGA-55-7907-01	TCGA	Primary Tumor	Lung	Lung Adenocarcinoma	5.661	KRAS
TCGA-NJ-A55O-01	TCGA	Primary Tumor	Lung	Lung Adenocarcinoma	5.583	KRAS
TCGA-93-A4JO-01	TCGA	Primary Tumor	Lung	Lung Adenocarcinoma	5.564	KRAS
TCGA-55-7910-01	TCGA	Primary Tumor	Lung	Lung Adenocarcinoma	5.542	KRAS
TCGA-99-8032-01	TCGA	Primary Tumor	Lung	Lung Adenocarcinoma	5.54	KRAS
TCGA-55-8299-01	TCGA	Primary Tumor	Lung	Lung Adenocarcinoma	5.478	KRAS
TCGA-99-8028-01	TCGA	Primary Tumor	Lung	Lung Adenocarcinoma	5.47	KRAS
TCGA-50-5932-01	TCGA	Primary Tumor	Lung	Lung Adenocarcinoma	5.468	KRAS
TCGA-21-1078-01	TCGA	Primary Tumor	Lung	Lung Squamous Cell Carcinoma	5.429	KRAS
TCGA-86-8076-01	TCGA	Primary Tumor	Lung	Lung Adenocarcinoma	5.427	KRAS
TCGA-55-6970-01	TCGA	Primary Tumor	Lung	Lung Adenocarcinoma	5.363	KRAS
TCGA-44-8117-01	TCGA	Primary Tumor	Lung	Lung Adenocarcinoma	5.357	KRAS
TCGA-55-8203-01	TCGA	Primary Tumor	Lung	Lung Adenocarcinoma	5.334	KRAS
TCGA-55-6642-01	TCGA	Primary Tumor	Lung	Lung Adenocarcinoma	5.274	KRAS
TCGA-MP-A4T4-01	TCGA	Primary Tumor	Lung	Lung Adenocarcinoma	5.251	KRAS
TCGA-97-8176-01	TCGA	Primary Tumor	Lung	Lung Adenocarcinoma	5.22	KRAS
TCGA-44-7672-01	TCGA	Primary Tumor	Lung	Lung Adenocarcinoma	5.174	KRAS
TCGA-80-5608-01	TCGA	Primary Tumor	Lung	Lung Adenocarcinoma	5.122	KRAS
TCGA-73-4662-01	TCGA	Primary Tumor	Lung	Lung Adenocarcinoma	5.104	KRAS
TCGA-63-6202-01	TCGA	Primary Tumor	Lung	Lung Squamous Cell Carcinoma	5.076	KRAS
TCGA-91-6828-01	TCGA	Primary Tumor	Lung	Lung Adenocarcinoma	5.065	KRAS
TCGA-91-6849-01	TCGA	Primary Tumor	Lung	Lung Adenocarcinoma	5.041	KRAS
TCGA-55-8514-01	TCGA	Primary Tumor	Lung	Lung Adenocarcinoma	5.04	KRAS
TCGA-05-4415-01	TCGA	Primary Tumor	Lung	Lung Adenocarcinoma	5.03	KRAS
TCGA-50-5941-01	TCGA	Primary Tumor	Lung	Lung Adenocarcinoma	5.004	KRAS
TCGA-50-5936-01	TCGA	Primary Tumor	Lung	Lung Adenocarcinoma	4.973	KRAS
TCGA-55-6984-01	TCGA	Primary Tumor	Lung	Lung Adenocarcinoma	4.953	KRAS
TCGA-97-A4M0-01	TCGA	Primary Tumor	Lung	Lung Adenocarcinoma	4.932	KRAS
TCGA-05-4244-01	TCGA	Primary Tumor	Lung	Lung Adenocarcinoma	4.926	KRAS
TCGA-75-5126-01	TCGA	Primary Tumor	Lung	Lung Adenocarcinoma	4.897	KRAS
TCGA-44-A47A-01	TCGA	Primary Tumor	Lung	Lung Adenocarcinoma	4.893	KRAS
TCGA-83-5908-01	TCGA	Primary Tumor	Lung	Lung Adenocarcinoma	4.78	KRAS
TCGA-78-7148-01	TCGA	Primary Tumor	Lung	Lung Adenocarcinoma	4.756	KRAS
TCGA-55-7726-01	TCGA	Primary Tumor	Lung	Lung Adenocarcinoma	4.744	KRAS
TCGA-J2-8194-01	TCGA	Primary Tumor	Lung	Lung Adenocarcinoma	4.662	KRAS
TCGA-NJ-A4YG-01	TCGA	Primary Tumor	Lung	Lung Adenocarcinoma	4.656	KRAS
TCGA-99-8033-01	TCGA	Primary Tumor	Lung	Lung Adenocarcinoma	4.643	KRAS
TCGA-MN-A4N5-01	TCGA	Primary Tumor	Lung	Lung Adenocarcinoma	4.515	KRAS
TCGA-86-7953-01	TCGA	Primary Tumor	Lung	Lung Adenocarcinoma	4.481	KRAS
TCGA-55-8616-01	TCGA	Primary Tumor	Lung	Lung Adenocarcinoma	4.462	KRAS
TCGA-95-A4VN-01	TCGA	Primary Tumor	Lung	Lung Adenocarcinoma	4.434	KRAS
TCGA-44-3917-01	TCGA	Primary Tumor	Lung	Lung Adenocarcinoma	4.407	KRAS	MYOCD low expression
TCGA-62-8398-01	TCGA	Primary Tumor	Lung	Lung Adenocarcinoma	4.407	KRAS
TCGA-62-A46R-01	TCGA	Primary Tumor	Lung	Lung Adenocarcinoma	4.381	KRAS
TCGA-55-7725-01	TCGA	Primary Tumor	Lung	Lung Adenocarcinoma	4.358	KRAS
TCGA-73-4670-01	TCGA	Primary Tumor	Lung	Lung Adenocarcinoma	4.327	KRAS
TCGA-55-8302-01	TCGA	Primary Tumor	Lung	Lung Adenocarcinoma	4.317	KRAS
TCGA-69-7973-01	TCGA	Primary Tumor	Lung	Lung Adenocarcinoma	4.317	KRAS
TCGA-86-A4JF-01	TCGA	Primary Tumor	Lung	Lung Adenocarcinoma	4.286	KRAS
TCGA-MP-A4T7-01	TCGA	Primary Tumor	Lung	Lung Adenocarcinoma	4.284	KRAS
TCGA-73-4677-01	TCGA	Primary Tumor	Lung	Lung Adenocarcinoma	4.233	KRAS
TCGA-78-8655-01	TCGA	Primary Tumor	Lung	Lung Adenocarcinoma	4.138	KRAS
TCGA-78-7539-01	TCGA	Primary Tumor	Lung	Lung Adenocarcinoma	4.108	KRAS
TCGA-MP-A4T8-01	TCGA	Primary Tumor	Lung	Lung Adenocarcinoma	4.028	KRAS
TCGA-64-5775-01	TCGA	Primary Tumor	Lung	Lung Adenocarcinoma	4.014	KRAS
TCGA-05-4427-01	TCGA	Primary Tumor	Lung	Lung Adenocarcinoma	3.999	KRAS
TCGA-05-4250-01	TCGA	Primary Tumor	Lung	Lung Adenocarcinoma	3.973	KRAS
TCGA-86-8674-01	TCGA	Primary Tumor	Lung	Lung Adenocarcinoma	3.903	KRAS
TCGA-67-3773-01	TCGA	Primary Tumor	Lung	Lung Adenocarcinoma	3.897	KRAS
TCGA-55-7914-01	TCGA	Primary Tumor	Lung	Lung Adenocarcinoma	3.876	KRAS
TCGA-05-4418-01	TCGA	Primary Tumor	Lung	Lung Adenocarcinoma	3.691	KRAS
TCGA-MP-A4TF-01	TCGA	Primary Tumor	Lung	Lung Adenocarcinoma	3.583	KRAS
TCGA-86-7713-01	TCGA	Primary Tumor	Lung	Lung Adenocarcinoma	3.526	KRAS
TCGA-64-5815-01	TCGA	Primary Tumor	Lung	Lung Adenocarcinoma	3.509	KRAS
TCGA-66-2769-01	TCGA	Primary Tumor	Lung	Lung Squamous Cell Carcinoma	3.496	KRAS
TCGA-21-5783-01	TCGA	Primary Tumor	Lung	Lung Squamous Cell Carcinoma	3.395	KRAS
TCGA-55-7911-01	TCGA	Primary Tumor	Lung	Lung Adenocarcinoma	3.374	KRAS
TCGA-NJ-A4YI-01	TCGA	Primary Tumor	Lung	Lung Adenocarcinoma	3.33	KRAS
TCGA-05-4395-01	TCGA	Primary Tumor	Lung	Lung Adenocarcinoma	3.314	KRAS
TCGA-95-7567-01	TCGA	Primary Tumor	Lung	Lung Adenocarcinoma	3.251	KRAS
TCGA-55-A490-01	TCGA	Primary Tumor	Lung	Lung Adenocarcinoma	3.209	KRAS
TCGA-52-7812-01	TCGA	Primary Tumor	Lung	Lung Squamous Cell Carcinoma	3.183	KRAS
TCGA-05-4390-01	TCGA	Primary Tumor	Lung	Lung Adenocarcinoma	3.114	KRAS
TCGA-95-7562-01	TCGA	Primary Tumor	Lung	Lung Adenocarcinoma	3.081	KRAS
TCGA-MP-A4TE-01	TCGA	Primary Tumor	Lung	Lung Adenocarcinoma	2.941	KRAS
TCGA-86-8054-01	TCGA	Primary Tumor	Lung	Lung Adenocarcinoma	2.934	KRAS
TCGA-4B-A93V-01	TCGA	Primary Tumor	Lung	Lung Adenocarcinoma	2.82	KRAS
TCGA-64-5774-01	TCGA	Primary Tumor	Lung	Lung Adenocarcinoma	2.791	KRAS
TCGA-55-7815-01	TCGA	Primary Tumor	Lung	Lung Adenocarcinoma	2.718	KRAS
TCGA-55-8615-01	TCGA	Primary Tumor	Lung	Lung Adenocarcinoma	2.683	KRAS
TCGA-53-7813-01	TCGA	Primary Tumor	Lung	Lung Adenocarcinoma	2.448	KRAS
TCGA-64-5778-01	TCGA	Primary Tumor	Lung	Lung Adenocarcinoma	2.374	KRAS
TCGA-44-5645-01	TCGA	Primary Tumor	Lung	Lung Adenocarcinoma	9.788	no variant
TCGA-44-2666-01	TCGA	Primary Tumor	Lung	Lung Adenocarcinoma	9.671	no variant
TCGA-49-AARR-01	TCGA	Primary Tumor	Lung	Lung Adenocarcinoma	9.347	no variant
TCGA-44-6147-01	TCGA	Primary Tumor	Lung	Lung Adenocarcinoma	9.329	no variant
TCGA-50-5944-01	TCGA	Primary Tumor	Lung	Lung Adenocarcinoma	9.301	no variant
TCGA-85-A4CN-01	TCGA	Primary Tumor	Lung	Lung Squamous Cell Carcinoma	9.072	no variant
TCGA-97-8172-01	TCGA	Primary Tumor	Lung	Lung Adenocarcinoma	9.048	no variant
TCGA-55-8087-01	TCGA	Primary Tumor	Lung	Lung Adenocarcinoma	9.046	no variant
TCGA-97-7552-01	TCGA	Primary Tumor	Lung	Lung Adenocarcinoma	9.039	no variant
TCGA-91-6830-01	TCGA	Primary Tumor	Lung	Lung Adenocarcinoma	8.998	no variant
TCGA-55-6980-01	TCGA	Primary Tumor	Lung	Lung Adenocarcinoma	8.853	no variant
TCGA-NJ-A55A-01	TCGA	Primary Tumor	Lung	Lung Adenocarcinoma	8.708	no variant
TCGA-98-A53C-01	TCGA	Primary Tumor	Lung	Lung Squamous Cell Carcinoma	8.671	no variant
TCGA-78-7150-01	TCGA	Primary Tumor	Lung	Lung Adenocarcinoma	8.664	no variant
TCGA-55-8206-01	TCGA	Primary Tumor	Lung	Lung Adenocarcinoma	8.646	no variant
TCGA-22-1002-01	TCGA	Primary Tumor	Lung	Lung Squamous Cell Carcinoma	8.628	no variant
TCGA-S2-AA1A-01	TCGA	Primary Tumor	Lung	Lung Adenocarcinoma	8.623	no variant
TCGA-75-7025-01	TCGA	Primary Tumor	Lung	Lung Adenocarcinoma	8.562	no variant
TCGA-44-4112-01	TCGA	Primary Tumor	Lung	Lung Adenocarcinoma	8.529	no variant
TCGA-44-8120-01	TCGA	Primary Tumor	Lung	Lung Adenocarcinoma	8.417	no variant
TCGA-98-A53H-01	TCGA	Primary Tumor	Lung	Lung Squamous Cell Carcinoma	8.326	no variant
TCGA-50-8457-01	TCGA	Primary Tumor	Lung	Lung Adenocarcinoma	8.232	no variant
TCGA-86-A4P8-01	TCGA	Primary Tumor	Lung	Lung Adenocarcinoma	8.222	no variant
TCGA-91-8496-01	TCGA	Primary Tumor	Lung	Lung Adenocarcinoma	8.204	no variant
TCGA-99-AA5R-01	TCGA	Primary Tumor	Lung	Lung Adenocarcinoma	8.127	no variant
TCGA-97-7546-01	TCGA	Primary Tumor	Lung	Lung Adenocarcinoma	8.118	no variant
TCGA-64-1681-01	TCGA	Primary Tumor	Lung	Lung Adenocarcinoma	7.984	no variant
TCGA-97-8552-01	TCGA	Primary Tumor	Lung	Lung Adenocarcinoma	7.957	no variant
TCGA-56-8623-01	TCGA	Primary Tumor	Lung	Lung Squamous Cell Carcinoma	7.951
TCGA-97-A4M1-01	TCGA	Primary Tumor	Lung	Lung Adenocarcinoma	7.924	no variant
TCGA-MP-A4TH-01	TCGA	Primary Tumor	Lung	Lung Adenocarcinoma	7.911	no variant
TCGA-21-5782-01	TCGA	Primary Tumor	Lung	Lung Squamous Cell Carcinoma	7.878	no variant
TCGA-22-1016-01	TCGA	Primary Tumor	Lung	Lung Squamous Cell Carcinoma	7.872	no variant
TCGA-91-7771-01	TCGA	Primary Tumor	Lung	Lung Adenocarcinoma	7.836	no variant
TCGA-50-5942-01	TCGA	Primary Tumor	Lung	Lung Adenocarcinoma	7.835	no variant
TCGA-38-A44F-01	TCGA	Primary Tumor	Lung	Lung Adenocarcinoma	7.833	no variant
TCGA-38-4627-01	TCGA	Primary Tumor	Lung	Lung Adenocarcinoma	7.798	no variant
TCGA-55-8621-01	TCGA	Primary Tumor	Lung	Lung Adenocarcinoma	7.788	no variant
TCGA-44-6775-01	TCGA	Primary Tumor	Lung	Lung Adenocarcinoma	7.772	no variant
TCGA-97-7547-01	TCGA	Primary Tumor	Lung	Lung Adenocarcinoma	7.686	no variant
TCGA-78-7220-01	TCGA	Primary Tumor	Lung	Lung Adenocarcinoma	7.668	no variant
TCGA-37-4129-01	TCGA	Primary Tumor	Lung	Lung Squamous Cell Carcinoma	7.661	no variant
TCGA-55-8619-01	TCGA	Primary Tumor	Lung	Lung Adenocarcinoma	7.632	no variant
TCGA-69-8453-01	TCGA	Primary Tumor	Lung	Lung Adenocarcinoma	7.627
TCGA-49-4501-01	TCGA	Primary Tumor	Lung	Lung Adenocarcinoma	7.602	no variant
TCGA-55-7227-01	TCGA	Primary Tumor	Lung	Lung Adenocarcinoma	7.587	no variant
TCGA-55-8096-01	TCGA	Primary Tumor	Lung	Lung Adenocarcinoma	7.512	no variant
TCGA-44-6777-01	TCGA	Primary Tumor	Lung	Lung Adenocarcinoma	7.509	no variant
TCGA-86-A4P7-01	TCGA	Primary Tumor	Lung	Lung Adenocarcinoma	7.508	no variant
TCGA-69-7764-01	TCGA	Primary Tumor	Lung	Lung Adenocarcinoma	7.496	no variant
TCGA-39-5040-01	TCGA	Primary Tumor	Lung	Lung Squamous Cell Carcinoma	7.496	no variant
TCGA-05-4434-01	TCGA	Primary Tumor	Lung	Lung Adenocarcinoma	7.49	no variant
TCGA-53-7626-01	TCGA	Primary Tumor	Lung	Lung Adenocarcinoma	7.457	no variant
TCGA-97-A4M2-01	TCGA	Primary Tumor	Lung	Lung Adenocarcinoma	7.456	no variant
TCGA-50-6592-01	TCGA	Primary Tumor	Lung	Lung Adenocarcinoma	7.436	no variant
TCGA-73-4658-01	TCGA	Primary Tumor	Lung	Lung Adenocarcinoma	7.407	no variant
TCGA-44-6774-01	TCGA	Primary Tumor	Lung	Lung Adenocarcinoma	7.384	no variant
TCGA-69-7765-01	TCGA	Primary Tumor	Lung	Lung Adenocarcinoma	7.383	no variant
TCGA-44-6148-01	TCGA	Primary Tumor	Lung	Lung Adenocarcinoma	7.378	no variant
TCGA-55-8513-01	TCGA	Primary Tumor	Lung	Lung Adenocarcinoma	7.359	no variant
TCGA-86-8280-01	TCGA	Primary Tumor	Lung	Lung Adenocarcinoma	7.345	no variant
TCGA-44-3919-01	TCGA	Primary Tumor	Lung	Lung Adenocarcinoma	7.282	no variant
TCGA-93-A4JP-01	TCGA	Primary Tumor	Lung	Lung Adenocarcinoma	7.266	no variant
TCGA-49-6744-01	TCGA	Primary Tumor	Lung	Lung Adenocarcinoma	7.264	no variant
TCGA-55-7573-01	TCGA	Primary Tumor	Lung	Lung Adenocarcinoma	7.246	no variant
TCGA-67-3772-01	TCGA	Primary Tumor	Lung	Lung Adenocarcinoma	7.231
TCGA-99-7458-01	TCGA	Primary Tumor	Lung	Lung Adenocarcinoma	7.218	no variant
TCGA-50-5045-01	TCGA	Primary Tumor	Lung	Lung Adenocarcinoma	7.2	no variant
TCGA-55-7724-01	TCGA	Primary Tumor	Lung	Lung Adenocarcinoma	7.183	no variant
TCGA-60-2697-01	TCGA	Primary Tumor	Lung	Lung Squamous Cell Carcinoma	7.136	no variant
TCGA-05-4403-01	TCGA	Primary Tumor	Lung	Lung Adenocarcinoma	7.129	no variant
TCGA-56-A4ZJ-01	TCGA	Primary Tumor	Lung	Lung Squamous Cell Carcinoma	7.116	no variant
TCGA-44-2657-01	TCGA	Primary Tumor	Lung	Lung Adenocarcinoma	7.086	no variant
TCGA-97-A4M6-01	TCGA	Primary Tumor	Lung	Lung Adenocarcinoma	7.053	no variant
TCGA-97-A4M7-01	TCGA	Primary Tumor	Lung	Lung Adenocarcinoma	7.05	no variant
TCGA-55-A57B-01	TCGA	Primary Tumor	Lung	Lung Adenocarcinoma	7.043	no variant
TCGA-69-7763-01	TCGA	Primary Tumor	Lung	Lung Adenocarcinoma	7.035	no variant
TCGA-97-A4M3-01	TCGA	Primary Tumor	Lung	Lung Adenocarcinoma	7.033	no variant
TCGA-91-8497-01	TCGA	Primary Tumor	Lung	Lung Adenocarcinoma	7.009	no variant
TCGA-91-6835-01	TCGA	Primary Tumor	Lung	Lung Adenocarcinoma	7.008	no variant
TCGA-05-4424-01	TCGA	Primary Tumor	Lung	Lung Adenocarcinoma	7.005	no variant
TCGA-50-6593-01	TCGA	Primary Tumor	Lung	Lung Adenocarcinoma	7.005	no variant
TCGA-22-5492-01	TCGA	Primary Tumor	Lung	Lung Squamous Cell Carcinoma	7.003	no variant
TCGA-93-A4JN-01	TCGA	Primary Tumor	Lung	Lung Adenocarcinoma	6.961	no variant
TCGA-85-8048-01	TCGA	Primary Tumor	Lung	Lung Squamous Cell Carcinoma	6.957	no variant
TCGA-75-5147-01	TCGA	Primary Tumor	Lung	Lung Adenocarcinoma	6.955	no variant
TCGA-44-2655-01	TCGA	Primary Tumor	Lung	Lung Adenocarcinoma	6.954	no variant
TCGA-62-8395-01	TCGA	Primary Tumor	Lung	Lung Adenocarcinoma	6.924	no variant
TCGA-96-7545-01	TCGA	Primary Tumor	Lung	Lung Squamous Cell Carcinoma	6.924	no variant
TCGA-56-A4BY-01	TCGA	Primary Tumor	Lung	Lung Squamous Cell Carcinoma	6.92	no variant
TCGA-50-5055-01	TCGA	Primary Tumor	Lung	Lung Adenocarcinoma	6.897	no variant
TCGA-05-4396-01	TCGA	Primary Tumor	Lung	Lung Adenocarcinoma	6.85	no variant
TCGA-55-A48X-01	TCGA	Primary Tumor	Lung	Lung Adenocarcinoma	6.845	no variant
TCGA-55-8301-01	TCGA	Primary Tumor	Lung	Lung Adenocarcinoma	6.836	no variant
TCGA-56-A5DS-01	TCGA	Primary Tumor	Lung	Lung Squamous Cell Carcinoma	6.835	no variant
TCGA-05-4430-01	TCGA	Primary Tumor	Lung	Lung Adenocarcinoma	6.831	no variant
TCGA-50-5072-01	TCGA	Primary Tumor	Lung	Lung Adenocarcinoma	6.819	no variant
TCGA-69-7761-01	TCGA	Primary Tumor	Lung	Lung Adenocarcinoma	6.815	no variant
TCGA-56-8624-01	TCGA	Primary Tumor	Lung	Lung Squamous Cell Carcinoma	6.813	no variant
TCGA-43-A56U-01	TCGA	Primary Tumor	Lung	Lung Squamous Cell Carcinoma	6.802	no variant
TCGA-05-4405-01	TCGA	Primary Tumor	Lung	Lung Adenocarcinoma	6.796	no variant
TCGA-75-6203-01	TCGA	Primary Tumor	Lung	Lung Adenocarcinoma	6.794	no variant
TCGA-77-6844-01	TCGA	Primary Tumor	Lung	Lung Squamous Cell Carcinoma	6.794	no variant
TCGA-98-A53D-01	TCGA	Primary Tumor	Lung	Lung Squamous Cell Carcinoma	6.789
TCGA-39-5022-01	TCGA	Primary Tumor	Lung	Lung Squamous Cell Carcinoma	6.787	no variant
TCGA-44-3918-01	TCGA	Primary Tumor	Lung	Lung Adenocarcinoma	6.775	no variant
TCGA-67-6217-01	TCGA	Primary Tumor	Lung	Lung Adenocarcinoma	6.759	no variant
TCGA-56-6546-01	TCGA	Primary Tumor	Lung	Lung Squamous Cell Carcinoma	6.742	no variant
TCGA-85-6560-01	TCGA	Primary Tumor	Lung	Lung Squamous Cell Carcinoma	6.737	no variant
TCGA-97-7553-01	TCGA	Primary Tumor	Lung	Lung Adenocarcinoma	6.717	no variant
TCGA-55-6543-01	TCGA	Primary Tumor	Lung	Lung Adenocarcinoma	6.706	no variant
TCGA-34-5239-01	TCGA	Primary Tumor	Lung	Lung Squamous Cell Carcinoma	6.688	no variant
TCGA-55-7816-01	TCGA	Primary Tumor	Lung	Lung Adenocarcinoma	6.674	no variant
TCGA-34-2596-01	TCGA	Primary Tumor	Lung	Lung Squamous Cell Carcinoma	6.656	no variant
TCGA-55-8204-01	TCGA	Primary Tumor	Lung	Lung Adenocarcinoma	6.655	no variant
TCGA-38-7271-01	TCGA	Primary Tumor	Lung	Lung Adenocarcinoma	6.652	no variant
TCGA-05-5429-01	TCGA	Primary Tumor	Lung	Lung Adenocarcinoma	6.644	no variant
TCGA-J2-A4AD-01	TCGA	Primary Tumor	Lung	Lung Adenocarcinoma	6.611	no variant
TCGA-46-3767-01	TCGA	Primary Tumor	Lung	Lung Squamous Cell Carcinoma	6.61	no variant
TCGA-56-8625-01	TCGA	Primary Tumor	Lung	Lung Squamous Cell Carcinoma	6.596	no variant
TCGA-77-7142-01	TCGA	Primary Tumor	Lung	Lung Squamous Cell Carcinoma	6.59	no variant
TCGA-60-2715-01	TCGA	Primary Tumor	Lung	Lung Squamous Cell Carcinoma	6.587	no variant
TCGA-78-7149-01	TCGA	Primary Tumor	Lung	Lung Adenocarcinoma	6.573	no variant
TCGA-77-A5FZ-01	TCGA	Primary Tumor	Lung	Lung Squamous Cell Carcinoma	6.548	no variant
TCGA-34-5234-01	TCGA	Primary Tumor	Lung	Lung Squamous Cell Carcinoma	6.542	no variant
TCGA-78-7152-01	TCGA	Primary Tumor	Lung	Lung Adenocarcinoma	6.52	no variant
TCGA-90-A4ED-01	TCGA	Primary Tumor	Lung	Lung Squamous Cell Carcinoma	6.516	no variant
TCGA-78-7162-01	TCGA	Primary Tumor	Lung	Lung Adenocarcinoma	6.512	no variant
TCGA-NJ-A7XG-01	TCGA	Primary Tumor	Lung	Lung Adenocarcinoma	6.507	no variant
TCGA-J2-8192-01	TCGA	Primary Tumor	Lung	Lung Adenocarcinoma	6.502	no variant
TCGA-46-3766-01	TCGA	Primary Tumor	Lung	Lung Squamous Cell Carcinoma	6.483
TCGA-49-6742-01	TCGA	Primary Tumor	Lung	Lung Adenocarcinoma	6.481	no variant
TCGA-38-4626-01	TCGA	Primary Tumor	Lung	Lung Adenocarcinoma	6.476	no variant
TCGA-50-5068-01	TCGA	Primary Tumor	Lung	Lung Adenocarcinoma	6.473	no variant
TCGA-44-A4SU-01	TCGA	Primary Tumor	Lung	Lung Adenocarcinoma	6.463	no variant
TCGA-21-5784-01	TCGA	Primary Tumor	Lung	Lung Squamous Cell Carcinoma	6.463	no variant
TCGA-L9-A8F4-01	TCGA	Primary Tumor	Lung	Lung Adenocarcinoma	6.461	no variant
TCGA-44-2656-01	TCGA	Primary Tumor	Lung	Lung Adenocarcinoma	6.459	no variant
TCGA-18-3409-01	TCGA	Primary Tumor	Lung	Lung Squamous Cell Carcinoma	6.436	no variant
TCGA-37-4141-01	TCGA	Primary Tumor	Lung	Lung Squamous Cell Carcinoma	6.435	no variant
TCGA-52-7622-01	TCGA	Primary Tumor	Lung	Lung Squamous Cell Carcinoma	6.435	no variant
TCGA-78-7153-01	TCGA	Primary Tumor	Lung	Lung Adenocarcinoma	6.433	no variant
TCGA-85-8350-01	TCGA	Primary Tumor	Lung	Lung Squamous Cell Carcinoma	6.413	no variant
TCGA-33-6737-01	TCGA	Primary Tumor	Lung	Lung Squamous Cell Carcinoma	6.391	no variant
TCGA-50-8460-01	TCGA	Primary Tumor	Lung	Lung Adenocarcinoma	6.38	no variant
TCGA-05-4384-01	TCGA	Primary Tumor	Lung	Lung Adenocarcinoma	6.379	no variant
TCGA-86-8073-01	TCGA	Primary Tumor	Lung	Lung Adenocarcinoma	6.379	no variant
TCGA-55-7574-01	TCGA	Primary Tumor	Lung	Lung Adenocarcinoma	6.36	no variant
TCGA-38-6178-01	TCGA	Primary Tumor	Lung	Lung Adenocarcinoma	6.338	no variant
TCGA-91-6840-01	TCGA	Primary Tumor	Lung	Lung Adenocarcinoma	6.337	no variant
TCGA-43-2578-01	TCGA	Primary Tumor	Lung	Lung Squamous Cell Carcinoma	6.336	no variant
TCGA-68-A59I-01	TCGA	Primary Tumor	Lung	Lung Squamous Cell Carcinoma	6.324
TCGA-44-2661-01	TCGA	Primary Tumor	Lung	Lung Adenocarcinoma	6.31	no variant
TCGA-44-7669-01	TCGA	Primary Tumor	Lung	Lung Adenocarcinoma	6.301	no variant
TCGA-56-8628-01	TCGA	Primary Tumor	Lung	Lung Squamous Cell Carcinoma	6.297	no variant
TCGA-56-7822-01	TCGA	Primary Tumor	Lung	Lung Squamous Cell Carcinoma	6.293	no variant
TCGA-49-6743-01	TCGA	Primary Tumor	Lung	Lung Adenocarcinoma	6.289	no variant
TCGA-33-4533-01	TCGA	Primary Tumor	Lung	Lung Squamous Cell Carcinoma	6.278	no variant
TCGA-58-8386-01	TCGA	Primary Tumor	Lung	Lung Squamous Cell Carcinoma	6.276	no variant
TCGA-L4-A4E6-01	TCGA	Primary Tumor	Lung	Lung Adenocarcinoma	6.265	no variant
TCGA-97-8177-01	TCGA	Primary Tumor	Lung	Lung Adenocarcinoma	6.25	no variant
TCGA-86-8671-01	TCGA	Primary Tumor	Lung	Lung Adenocarcinoma	6.244	no variant
TCGA-56-6545-01	TCGA	Primary Tumor	Lung	Lung Squamous Cell Carcinoma	6.235	no variant
TCGA-62-A46Y-01	TCGA	Primary Tumor	Lung	Lung Adenocarcinoma	6.222	no variant
TCGA-98-8022-01	TCGA	Primary Tumor	Lung	Lung Squamous Cell Carcinoma	6.208	no variant
TCGA-34-8456-01	TCGA	Primary Tumor	Lung	Lung Squamous Cell Carcinoma	6.204	no variant
TCGA-MP-A4T9-01	TCGA	Primary Tumor	Lung	Lung Adenocarcinoma	6.194	no variant
TCGA-78-7143-01	TCGA	Primary Tumor	Lung	Lung Adenocarcinoma	6.193
TCGA-49-4512-01	TCGA	Primary Tumor	Lung	Lung Adenocarcinoma	6.19	no variant
TCGA-86-7701-01	TCGA	Primary Tumor	Lung	Lung Adenocarcinoma	6.167	no variant
TCGA-66-2793-01	TCGA	Primary Tumor	Lung	Lung Squamous Cell Carcinoma	6.157	no variant
TCGA-34-8454-01	TCGA	Primary Tumor	Lung	Lung Squamous Cell Carcinoma	6.156	no variant
TCGA-91-6829-01	TCGA	Primary Tumor	Lung	Lung Adenocarcinoma	6.142	no variant
TCGA-85-8276-01	TCGA	Primary Tumor	Lung	Lung Squamous Cell Carcinoma	6.124	no variant
TCGA-86-8668-01	TCGA	Primary Tumor	Lung	Lung Adenocarcinoma	6.112	no variant
TCGA-58-A46J-01	TCGA	Primary Tumor	Lung	Lung Squamous Cell Carcinoma	6.111	no variant
TCGA-22-1000-01	TCGA	Primary Tumor	Lung	Lung Squamous Cell Carcinoma	6.11	no variant
TCGA-22-4609-01	TCGA	Primary Tumor	Lung	Lung Squamous Cell Carcinoma	6.11	no variant
TCGA-05-4410-01	TCGA	Primary Tumor	Lung	Lung Adenocarcinoma	6.108	no variant
TCGA-56-7731-01	TCGA	Primary Tumor	Lung	Lung Squamous Cell Carcinoma	6.106	no variant
TCGA-22-4605-01	TCGA	Primary Tumor	Lung	Lung Squamous Cell Carcinoma	6.103	no variant
TCGA-98-7454-01	TCGA	Primary Tumor	Lung	Lung Squamous Cell Carcinoma	6.101	no variant
TCGA-68-A59J-01	TCGA	Primary Tumor	Lung	Lung Squamous Cell Carcinoma	6.099	no variant
TCGA-O1-A52J-01	TCGA	Primary Tumor	Lung	Lung Adenocarcinoma	6.097	no variant
TCGA-60-2704-01	TCGA	Primary Tumor	Lung	Lung Squamous Cell Carcinoma	6.09	no variant
TCGA-49-4490-01	TCGA	Primary Tumor	Lung	Lung Adenocarcinoma	6.085	no variant
TCGA-85-6175-01	TCGA	Primary Tumor	Lung	Lung Squamous Cell Carcinoma	6.059	no variant
TCGA-75-5146-01	TCGA	Primary Tumor	Lung	Lung Adenocarcinoma	6.031	no variant
TCGA-39-5019-01	TCGA	Primary Tumor	Lung	Lung Squamous Cell Carcinoma	6.027	no variant
TCGA-55-8205-01	TCGA	Primary Tumor	Lung	Lung Adenocarcinoma	6.021	no variant
TCGA-55-6987-01	TCGA	Primary Tumor	Lung	Lung Adenocarcinoma	6.019	no variant
TCGA-55-8505-01	TCGA	Primary Tumor	Lung	Lung Adenocarcinoma	6.017	no variant
TCGA-77-8133-01	TCGA	Primary Tumor	Lung	Lung Squamous Cell Carcinoma	6.017	no variant
TCGA-43-6773-01	TCGA	Primary Tumor	Lung	Lung Squamous Cell Carcinoma	6.003	no variant
TCGA-77-7335-01	TCGA	Primary Tumor	Lung	Lung Squamous Cell Carcinoma	5.975	no variant
TCGA-34-7107-01	TCGA	Primary Tumor	Lung	Lung Squamous Cell Carcinoma	5.971	no variant
TCGA-62-8399-01	TCGA	Primary Tumor	Lung	Lung Adenocarcinoma	5.967	no variant
TCGA-85-8049-01	TCGA	Primary Tumor	Lung	Lung Squamous Cell Carcinoma	5.964	no variant
TCGA-67-3770-01	TCGA	Primary Tumor	Lung	Lung Adenocarcinoma	5.958	no variant
TCGA-22-5472-01	TCGA	Primary Tumor	Lung	Lung Squamous Cell Carcinoma	5.952	no variant
TCGA-44-6778-01	TCGA	Primary Tumor	Lung	Lung Adenocarcinoma	5.93	no variant
TCGA-55-8510-01	TCGA	Primary Tumor	Lung	Lung Adenocarcinoma	5.92	no variant
TCGA-50-6673-01	TCGA	Primary Tumor	Lung	Lung Adenocarcinoma	5.916	no variant
TCGA-95-7043-01	TCGA	Primary Tumor	Lung	Lung Adenocarcinoma	5.915	no variant
TCGA-67-6215-01	TCGA	Primary Tumor	Lung	Lung Adenocarcinoma	5.908	no variant
TCGA-55-A4DG-01	TCGA	Primary Tumor	Lung	Lung Adenocarcinoma	5.877	no variant
TCGA-05-4402-01	TCGA	Primary Tumor	Lung	Lung Adenocarcinoma	5.849	no variant
TCGA-85-8287-01	TCGA	Primary Tumor	Lung	Lung Squamous Cell Carcinoma	5.826	no variant
TCGA-43-A475-01	TCGA	Primary Tumor	Lung	Lung Squamous Cell Carcinoma	5.809	no variant
TCGA-56-5897-01	TCGA	Primary Tumor	Lung	Lung Squamous Cell Carcinoma	5.799	no variant
TCGA-44-A47G-01	TCGA	Primary Tumor	Lung	Lung Adenocarcinoma	5.77	no variant
TCGA-86-8075-01	TCGA	Primary Tumor	Lung	Lung Adenocarcinoma	5.757	no variant
TCGA-55-6986-01	TCGA	Primary Tumor	Lung	Lung Adenocarcinoma	5.748	no variant
TCGA-78-8648-01	TCGA	Primary Tumor	Lung	Lung Adenocarcinoma	5.743	no variant
TCGA-55-8507-01	TCGA	Primary Tumor	Lung	Lung Adenocarcinoma	5.719	no variant
TCGA-77-8007-01	TCGA	Primary Tumor	Lung	Lung Squamous Cell Carcinoma	5.706	no variant
TCGA-55-6978-01	TCGA	Primary Tumor	Lung	Lung Adenocarcinoma	5.694	no variant
TCGA-69-7760-01	TCGA	Primary Tumor	Lung	Lung Adenocarcinoma	5.691	no variant
TCGA-34-8455-01	TCGA	Primary Tumor	Lung	Lung Squamous Cell Carcinoma	5.687	no variant
TCGA-93-7348-01	TCGA	Primary Tumor	Lung	Lung Adenocarcinoma	5.665	no variant
TCGA-55-8208-01	TCGA	Primary Tumor	Lung	Lung Adenocarcinoma	5.662	no variant
TCGA-22-5483-01	TCGA	Primary Tumor	Lung	Lung Squamous Cell Carcinoma	5.656	no variant
TCGA-97-A4LX-01	TCGA	Primary Tumor	Lung	Lung Adenocarcinoma	5.655	no variant
TCGA-39-5030-01	TCGA	Primary Tumor	Lung	Lung Squamous Cell Carcinoma	5.655	no variant
TCGA-18-3408-01	TCGA	Primary Tumor	Lung	Lung Squamous Cell Carcinoma	5.651	no variant
TCGA-MN-A4N4-01	TCGA	Primary Tumor	Lung	Lung Adenocarcinoma	5.642	no variant
TCGA-62-A470-01	TCGA	Primary Tumor	Lung	Lung Adenocarcinoma	5.634	no variant
TCGA-22-4596-01	TCGA	Primary Tumor	Lung	Lung Squamous Cell Carcinoma	5.631	no variant
TCGA-92-7340-01	TCGA	Primary Tumor	Lung	Lung Squamous Cell Carcinoma	5.631	no variant
TCGA-49-AAR0-01	TCGA	Primary Tumor	Lung	Lung Adenocarcinoma	5.629	no variant
TCGA-55-6985-01	TCGA	Primary Tumor	Lung	Lung Adenocarcinoma	5.599	no variant
TCGA-50-5939-01	TCGA	Primary Tumor	Lung	Lung Adenocarcinoma	5.595	no variant
TCGA-90-7964-01	TCGA	Primary Tumor	Lung	Lung Squamous Cell Carcinoma	5.593	no variant
TCGA-95-8039-01	TCGA	Primary Tumor	Lung	Lung Adenocarcinoma	5.589	no variant
TCGA-21-1076-01	TCGA	Primary Tumor	Lung	Lung Squamous Cell Carcinoma	5.589	no variant
TCGA-55-6712-01	TCGA	Primary Tumor	Lung	Lung Adenocarcinoma	5.57	no variant
TCGA-22-5477-01	TCGA	Primary Tumor	Lung	Lung Squamous Cell Carcinoma	5.566	no variant
TCGA-78-7154-01	TCGA	Primary Tumor	Lung	Lung Adenocarcinoma	5.556	no variant
TCGA-50-5930-01	TCGA	Primary Tumor	Lung	Lung Adenocarcinoma	5.549	no variant
TCGA-56-8626-01	TCGA	Primary Tumor	Lung	Lung Squamous Cell Carcinoma	5.541	no variant
TCGA-63-A5MS-01	TCGA	Primary Tumor	Lung	Lung Squamous Cell Carcinoma	5.541	no variant
TCGA-55-8614-01	TCGA	Primary Tumor	Lung	Lung Adenocarcinoma	5.537	no variant
TCGA-55-A492-01	TCGA	Primary Tumor	Lung	Lung Adenocarcinoma	5.531	no variant
TCGA-56-7221-01	TCGA	Primary Tumor	Lung	Lung Squamous Cell Carcinoma	5.53	no variant
TCGA-22-0940-01	TCGA	Primary Tumor	Lung	Lung Squamous Cell Carcinoma	5.523	no variant
TCGA-49-AAQV-01	TCGA	Primary Tumor	Lung	Lung Adenocarcinoma	5.51	no variant
TCGA-50-5931-01	TCGA	Primary Tumor	Lung	Lung Adenocarcinoma	5.508	no variant
TCGA-50-5049-01	TCGA	Primary Tumor	Lung	Lung Adenocarcinoma	5.5	no variant
TCGA-44-2665-01	TCGA	Primary Tumor	Lung	Lung Adenocarcinoma	5.493	no variant
TCGA-68-8250-01	TCGA	Primary Tumor	Lung	Lung Squamous Cell Carcinoma	5.491	no variant
TCGA-97-8174-01	TCGA	Primary Tumor	Lung	Lung Adenocarcinoma	5.49	no variant
TCGA-22-1011-01	TCGA	Primary Tumor	Lung	Lung Squamous Cell Carcinoma	5.483	no variant
TCGA-J2-A4AE-01	TCGA	Primary Tumor	Lung	Lung Adenocarcinoma	5.474	no variant
TCGA-49-6745-01	TCGA	Primary Tumor	Lung	Lung Adenocarcinoma	5.47	no variant
TCGA-50-5935-01	TCGA	Primary Tumor	Lung	Lung Adenocarcinoma	5.439	no variant
TCGA-44-3398-01	TCGA	Primary Tumor	Lung	Lung Adenocarcinoma	5.422	no variant
TCGA-55-5899-01	TCGA	Primary Tumor	Lung	Lung Adenocarcinoma	5.409	no variant
TCGA-86-7954-01	TCGA	Primary Tumor	Lung	Lung Adenocarcinoma	5.391	no variant
TCGA-63-7022-01	TCGA	Primary Tumor	Lung	Lung Squamous Cell Carcinoma	5.384	no variant
TCGA-60-2709-01	TCGA	Primary Tumor	Lung	Lung Squamous Cell Carcinoma	5.371	no variant
TCGA-96-A4JL-01	TCGA	Primary Tumor	Lung	Lung Squamous Cell Carcinoma	5.369	no variant
TCGA-44-7659-01	TCGA	Primary Tumor	Lung	Lung Adenocarcinoma	5.352	no variant
TCGA-44-A4SS-01	TCGA	Primary Tumor	Lung	Lung Adenocarcinoma	5.35	no variant
TCGA-86-8055-01	TCGA	Primary Tumor	Lung	Lung Adenocarcinoma	5.343	no variant
TCGA-66-2789-01	TCGA	Primary Tumor	Lung	Lung Squamous Cell Carcinoma	5.331	no variant
TCGA-77-8131-01	TCGA	Primary Tumor	Lung	Lung Squamous Cell Carcinoma	5.331	no variant
TCGA-05-5423-01	TCGA	Primary Tumor	Lung	Lung Adenocarcinoma	5.326	no variant
TCGA-50-6591-01	TCGA	Primary Tumor	Lung	Lung Adenocarcinoma	5.304	no variant
TCGA-77-A5GA-01	TCGA	Primary Tumor	Lung	Lung Squamous Cell Carcinoma	5.301	no variant
TCGA-85-7844-01	TCGA	Primary Tumor	Lung	Lung Squamous Cell Carcinoma	5.29	no variant
TCGA-50-7109-01	TCGA	Primary Tumor	Lung	Lung Adenocarcinoma	5.284	no variant
TCGA-64-5779-01	TCGA	Primary Tumor	Lung	Lung Adenocarcinoma	5.279	no variant
TCGA-86-8281-01	TCGA	Primary Tumor	Lung	Lung Adenocarcinoma	5.278	no variant
TCGA-85-A511-01	TCGA	Primary Tumor	Lung	Lung Squamous Cell Carcinoma	5.255	no variant
TCGA-O2-A52W-01	TCGA	Primary Tumor	Lung	Lung Squamous Cell Carcinoma	5.254	no variant
TCGA-60-2706-01	TCGA	Primary Tumor	Lung	Lung Squamous Cell Carcinoma	5.252
TCGA-55-1592-01	TCGA	Primary Tumor	Lung	Lung Adenocarcinoma	5.24	no variant
TCGA-96-8170-01	TCGA	Primary Tumor	Lung	Lung Squamous Cell Carcinoma	5.237	no variant
TCGA-73-4659-01	TCGA	Primary Tumor	Lung	Lung Adenocarcinoma	5.219	no variant
TCGA-86-7714-01	TCGA	Primary Tumor	Lung	Lung Adenocarcinoma	5.213	no variant
TCGA-L9-A743-01	TCGA	Primary Tumor	Lung	Lung Adenocarcinoma	5.213	no variant
TCGA-75-6205-01	TCGA	Primary Tumor	Lung	Lung Adenocarcinoma	5.199	no variant
TCGA-98-A539-01	TCGA	Primary Tumor	Lung	Lung Squamous Cell Carcinoma	5.193	no variant
TCGA-94-7943-01	TCGA	Primary Tumor	Lung	Lung Squamous Cell Carcinoma	5.188	no variant
TCGA-49-AARE-01	TCGA	Primary Tumor	Lung	Lung Adenocarcinoma	5.183	no variant
TCGA-MP-A4TJ-01	TCGA	Primary Tumor	Lung	Lung Adenocarcinoma	5.182	no variant
TCGA-62-8397-01	TCGA	Primary Tumor	Lung	Lung Adenocarcinoma	5.166	no variant
TCGA-91-A4BD-01	TCGA	Primary Tumor	Lung	Lung Adenocarcinoma	5.166	no variant
TCGA-33-6738-01	TCGA	Primary Tumor	Lung	Lung Squamous Cell Carcinoma	5.162	no variant
TCGA-44-A47B-01	TCGA	Primary Tumor	Lung	Lung Adenocarcinoma	5.16	no variant
TCGA-34-2608-01	TCGA	Primary Tumor	Lung	Lung Squamous Cell Carcinoma	5.16	no variant
TCGA-96-7544-01	TCGA	Primary Tumor	Lung	Lung Squamous Cell Carcinoma	5.157	no variant
TCGA-86-8278-01	TCGA	Primary Tumor	Lung	Lung Adenocarcinoma	5.153	no variant
TCGA-71-6725-01	TCGA	Primary Tumor	Lung	Lung Adenocarcinoma	5.119	no variant
TCGA-NC-A5HJ-01	TCGA	Primary Tumor	Lung	Lung Squamous Cell Carcinoma	5.116	no variant
TCGA-34-5241-01	TCGA	Primary Tumor	Lung	Lung Squamous Cell Carcinoma	5.11	no variant
TCGA-98-A53B-01	TCGA	Primary Tumor	Lung	Lung Squamous Cell Carcinoma	5.109	no variant
TCGA-62-A46O-01	TCGA	Primary Tumor	Lung	Lung Adenocarcinoma	5.108	no variant
TCGA-66-2790-01	TCGA	Primary Tumor	Lung	Lung Squamous Cell Carcinoma	5.104
TCGA-05-5715-01	TCGA	Primary Tumor	Lung	Lung Adenocarcinoma	5.095	no variant
TCGA-44-2662-01	TCGA	Primary Tumor	Lung	Lung Adenocarcinoma	5.095	no variant
TCGA-49-AARN-01	TCGA	Primary Tumor	Lung	Lung Adenocarcinoma	5.095	no variant
TCGA-67-3771-01	TCGA	Primary Tumor	Lung	Lung Adenocarcinoma	5.083	no variant
TCGA-55-7727-01	TCGA	Primary Tumor	Lung	Lung Adenocarcinoma	5.063	no variant
TCGA-44-2659-01	TCGA	Primary Tumor	Lung	Lung Adenocarcinoma	5.06	no variant
TCGA-73-4668-01	TCGA	Primary Tumor	Lung	Lung Adenocarcinoma	5.06	no variant
TCGA-55-6971-01	TCGA	Primary Tumor	Lung	Lung Adenocarcinoma	5.052	no variant
TCGA-63-A5MM-01	TCGA	Primary Tumor	Lung	Lung Squamous Cell Carcinoma	5.052	no variant
TCGA-43-8115-01	TCGA	Primary Tumor	Lung	Lung Squamous Cell Carcinoma	5.051	no variant
TCGA-MP-A4SV-01	TCGA	Primary Tumor	Lung	Lung Adenocarcinoma	5.05	no variant
TCGA-21-1079-01	TCGA	Primary Tumor	Lung	Lung Squamous Cell Carcinoma	5.028
TCGA-63-7020-01	TCGA	Primary Tumor	Lung	Lung Squamous Cell Carcinoma	5.025	no variant
TCGA-85-6561-01	TCGA	Primary Tumor	Lung	Lung Squamous Cell Carcinoma	5.022	no variant
TCGA-22-1005-01	TCGA	Primary Tumor	Lung	Lung Squamous Cell Carcinoma	5.02	no variant
TCGA-22-A5C4-01	TCGA	Primary Tumor	Lung	Lung Squamous Cell Carcinoma	5.019	no variant
TCGA-43-7656-01	TCGA	Primary Tumor	Lung	Lung Squamous Cell Carcinoma	5.016	no variant
TCGA-49-4487-01	TCGA	Primary Tumor	Lung	Lung Adenocarcinoma	5.013	no variant
TCGA-86-8358-01	TCGA	Primary Tumor	Lung	Lung Adenocarcinoma	5.011	no variant
TCGA-39-5028-01	TCGA	Primary Tumor	Lung	Lung Squamous Cell Carcinoma	4.99	no variant
TCGA-86-8669-01	TCGA	Primary Tumor	Lung	Lung Adenocarcinoma	4.985	no variant
TCGA-58-8388-01	TCGA	Primary Tumor	Lung	Lung Squamous Cell Carcinoma	4.983	no variant
TCGA-50-5044-01	TCGA	Primary Tumor	Lung	Lung Adenocarcinoma	4.963	no variant
TCGA-43-A56V-01	TCGA	Primary Tumor	Lung	Lung Squamous Cell Carcinoma	4.962	no variant
TCGA-91-A4BC-01	TCGA	Primary Tumor	Lung	Lung Adenocarcinoma	4.949	no variant
TCGA-60-2703-01	TCGA	Primary Tumor	Lung	Lung Squamous Cell Carcinoma	4.948	no variant
TCGA-XC-AA0X-01	TCGA	Primary Tumor	Lung	Lung Squamous Cell Carcinoma	4.948	no variant
TCGA-43-7657-01	TCGA	Primary Tumor	Lung	Lung Squamous Cell Carcinoma	4.947	no variant
TCGA-22-5479-01	TCGA	Primary Tumor	Lung	Lung Squamous Cell Carcinoma	4.932	no variant
TCGA-55-8091-01	TCGA	Primary Tumor	Lung	Lung Adenocarcinoma	4.92	no variant
TCGA-50-6595-01	TCGA	Primary Tumor	Lung	Lung Adenocarcinoma	4.886	no variant
TCGA-96-8169-01	TCGA	Primary Tumor	Lung	Lung Squamous Cell Carcinoma	4.882	no variant
TCGA-05-4432-01	TCGA	Primary Tumor	Lung	Lung Adenocarcinoma	4.88	no variant
TCGA-39-5031-01	TCGA	Primary Tumor	Lung	Lung Squamous Cell Carcinoma	4.859	no variant
TCGA-56-8308-01	TCGA	Primary Tumor	Lung	Lung Squamous Cell Carcinoma	4.859	no variant
TCGA-98-8020-01	TCGA	Primary Tumor	Lung	Lung Squamous Cell Carcinoma	4.826	no variant
TCGA-93-A4JQ-01	TCGA	Primary Tumor	Lung	Lung Adenocarcinoma	4.819	no variant
TCGA-77-7141-01	TCGA	Primary Tumor	Lung	Lung Squamous Cell Carcinoma	4.819	no variant
TCGA-MP-A4SW-01	TCGA	Primary Tumor	Lung	Lung Adenocarcinoma	4.817	no variant
TCGA-55-6981-01	TCGA	Primary Tumor	Lung	Lung Adenocarcinoma	4.812	no variant
TCGA-34-5236-01	TCGA	Primary Tumor	Lung	Lung Squamous Cell Carcinoma	4.796	no variant
TCGA-05-5425-01	TCGA	Primary Tumor	Lung	Lung Adenocarcinoma	4.782	no variant
TCGA-39-5039-01	TCGA	Primary Tumor	Lung	Lung Squamous Cell Carcinoma	4.781	no variant
TCGA-44-2668-01	TCGA	Primary Tumor	Lung	Lung Adenocarcinoma	4.778	no variant
TCGA-18-3407-01	TCGA	Primary Tumor	Lung	Lung Squamous Cell Carcinoma	4.777	no variant
TCGA-56-7223-01	TCGA	Primary Tumor	Lung	Lung Squamous Cell Carcinoma	4.775	no variant
TCGA-56-A4BW-01	TCGA	Primary Tumor	Lung	Lung Squamous Cell Carcinoma	4.775	no variant
TCGA-85-A4PA-01	TCGA	Primary Tumor	Lung	Lung Squamous Cell Carcinoma	4.773	no variant
TCGA-43-6770-01	TCGA	Primary Tumor	Lung	Lung Squamous Cell Carcinoma	4.76	no variant
TCGA-69-7979-01	TCGA	Primary Tumor	Lung	Lung Adenocarcinoma	4.752	no variant
TCGA-85-A510-01	TCGA	Primary Tumor	Lung	Lung Squamous Cell Carcinoma	4.748	no variant
TCGA-22-4601-01	TCGA	Primary Tumor	Lung	Lung Squamous Cell Carcinoma	4.732	no variant
TCGA-44-7660-01	TCGA	Primary Tumor	Lung	Lung Adenocarcinoma	4.73	no variant
TCGA-85-8582-01	TCGA	Primary Tumor	Lung	Lung Squamous Cell Carcinoma	4.73	no variant
TCGA-22-5489-01	TCGA	Primary Tumor	Lung	Lung Squamous Cell Carcinoma	4.729	no variant
TCGA-46-6026-01	TCGA	Primary Tumor	Lung	Lung Squamous Cell Carcinoma	4.719	no variant
TCGA-MP-A5C7-01	TCGA	Primary Tumor	Lung	Lung Adenocarcinoma	4.711	no variant
TCGA-64-1680-01	TCGA	Primary Tumor	Lung	Lung Adenocarcinoma	4.71	no variant
TCGA-39-5035-01	TCGA	Primary Tumor	Lung	Lung Squamous Cell Carcinoma	4.701	no variant
TCGA-22-5478-01	TCGA	Primary Tumor	Lung	Lung Squamous Cell Carcinoma	4.7	no variant
TCGA-55-7570-01	TCGA	Primary Tumor	Lung	Lung Adenocarcinoma	4.685	no variant
TCGA-55-A4DF-01	TCGA	Primary Tumor	Lung	Lung Adenocarcinoma	4.681	no variant
TCGA-66-2744-01	TCGA	Primary Tumor	Lung	Lung Squamous Cell Carcinoma	4.678	no variant
TCGA-05-4398-01	TCGA	Primary Tumor	Lung	Lung Adenocarcinoma	4.663	no variant
TCGA-44-5644-01	TCGA	Primary Tumor	Lung	Lung Adenocarcinoma	4.661	no variant
TCGA-85-A513-01	TCGA	Primary Tumor	Lung	Lung Squamous Cell Carcinoma	4.644	no variant
TCGA-56-A4ZK-01	TCGA	Primary Tumor	Lung	Lung Squamous Cell Carcinoma	4.629	no variant
TCGA-NJ-A4YP-01	TCGA	Primary Tumor	Lung	Lung Adenocarcinoma	2.337	KRAS
TCGA-43-2581-01	TCGA	Primary Tumor	Lung	Lung Squamous Cell Carcinoma	2.274	KRAS
TCGA-55-A494-01	TCGA	Primary Tumor	Lung	Lung Adenocarcinoma	1.982	KRAS
TCGA-O2-A52Q-01	TCGA	Primary Tumor	Lung	Lung Squamous Cell Carcinoma	1.781	KRAS
TCGA-91-6836-01	TCGA	Primary Tumor	Lung	Lung Adenocarcinoma	1.721	KRAS
TCGA-55-8094-01	TCGA	Primary Tumor	Lung	Lung Adenocarcinoma	1.592	KRAS
TCGA-49-AARQ-01	TCGA	Primary Tumor	Lung	Lung Adenocarcinoma	0.9279	KRAS
TCGA-49-4506-01	TCGA	Primary Tumor	Lung	Lung Adenocarcinoma	0.7484	KRAS
TCGA-MF-A522-01	TCGA	Primary Tumor	Lung	Lung Squamous Cell Carcinoma	0	KRAS
TCGA-98-8023-01	TCGA	Primary Tumor	Lung	Lung Squamous Cell Carcinoma	4.938	LYRM5
TCGA-86-8074-01	TCGA	Primary Tumor	Lung	Lung Adenocarcinoma	4.623	no variant
TCGA-98-A53I-01	TCGA	Primary Tumor	Lung	Lung Squamous Cell Carcinoma	4.623	no variant
TCGA-33-4547-01	TCGA	Primary Tumor	Lung	Lung Squamous Cell Carcinoma	4.622	no variant
TCGA-77-8156-01	TCGA	Primary Tumor	Lung	Lung Squamous Cell Carcinoma	4.622	no variant
TCGA-49-4514-01	TCGA	Primary Tumor	Lung	Lung Adenocarcinoma	4.609	no variant
TCGA-55-6982-01	TCGA	Primary Tumor	Lung	Lung Adenocarcinoma	4.606	no variant
TCGA-62-A471-01	TCGA	Primary Tumor	Lung	Lung Adenocarcinoma	4.604	no variant
TCGA-66-2763-01	TCGA	Primary Tumor	Lung	Lung Squamous Cell Carcinoma	4.596	no variant
TCGA-43-3394-01	TCGA	Primary Tumor	Lung	Lung Squamous Cell Carcinoma	4.591	no variant
TCGA-60-2710-01	TCGA	Primary Tumor	Lung	Lung Squamous Cell Carcinoma	4.585	no variant
TCGA-22-4593-01	TCGA	Primary Tumor	Lung	Lung Squamous Cell Carcinoma	4.561	no variant
TCGA-58-8393-01	TCGA	Primary Tumor	Lung	Lung Squamous Cell Carcinoma	4.558	no variant
TCGA-49-AAR4-01	TCGA	Primary Tumor	Lung	Lung Adenocarcinoma	4.545	no variant
TCGA-73-4676-01	TCGA	Primary Tumor	Lung	Lung Adenocarcinoma	4.542	no variant
TCGA-60-2725-01	TCGA	Primary Tumor	Lung	Lung Squamous Cell Carcinoma	4.539	no variant
TCGA-05-4426-01	TCGA	Primary Tumor	Lung	Lung Adenocarcinoma	4.538	no variant
TCGA-60-2695-01	TCGA	Primary Tumor	Lung	Lung Squamous Cell Carcinoma	4.532	no variant
TCGA-63-A5MW-01	TCGA	Primary Tumor	Lung	Lung Squamous Cell Carcinoma	4.528	no variant
TCGA-51-6867-01	TCGA	Primary Tumor	Lung	Lung Squamous Cell Carcinoma	4.515	no variant
TCGA-75-6211-01	TCGA	Primary Tumor	Lung	Lung Adenocarcinoma	4.493	no variant
TCGA-92-8063-01	TCGA	Primary Tumor	Lung	Lung Squamous Cell Carcinoma	4.487	no variant
TCGA-NC-A5HT-01	TCGA	Primary Tumor	Lung	Lung Squamous Cell Carcinoma	4.487	no variant
TCGA-60-2698-01	TCGA	Primary Tumor	Lung	Lung Squamous Cell Carcinoma	4.486	no variant
TCGA-64-1679-01	TCGA	Primary Tumor	Lung	Lung Adenocarcinoma	4.481	no variant
TCGA-44-8119-01	TCGA	Primary Tumor	Lung	Lung Adenocarcinoma	4.462	no variant
TCGA-55-A491-01	TCGA	Primary Tumor	Lung	Lung Adenocarcinoma	4.456	no variant
TCGA-L9-A50W-01	TCGA	Primary Tumor	Lung	Lung Adenocarcinoma	4.451	no variant
TCGA-94-7033-01	TCGA	Primary Tumor	Lung	Lung Squamous Cell Carcinoma	4.45	no variant
TCGA-05-4425-01	TCGA	Primary Tumor	Lung	Lung Adenocarcinoma	4.448	no variant
TCGA-21-5787-01	TCGA	Primary Tumor	Lung	Lung Squamous Cell Carcinoma	4.445	no variant
TCGA-77-A5GH-01	TCGA	Primary Tumor	Lung	Lung Squamous Cell Carcinoma	4.435	no variant
TCGA-34-5232-01	TCGA	Primary Tumor	Lung	Lung Squamous Cell Carcinoma	4.431	no variant
TCGA-21-1077-01	TCGA	Primary Tumor	Lung	Lung Squamous Cell Carcinoma	4.43	no variant
TCGA-69-8255-01	TCGA	Primary Tumor	Lung	Lung Adenocarcinoma	4.429	no variant
TCGA-L9-A444-01	TCGA	Primary Tumor	Lung	Lung Adenocarcinoma	4.402	no variant
TCGA-73-4675-01	TCGA	Primary Tumor	Lung	Lung Adenocarcinoma	4.4	no variant
TCGA-86-8279-01	TCGA	Primary Tumor	Lung	Lung Adenocarcinoma	4.392	no variant
TCGA-21-1082-01	TCGA	Primary Tumor	Lung	Lung Squamous Cell Carcinoma	4.392	no variant
TCGA-86-6562-01	TCGA	Primary Tumor	Lung	Lung Adenocarcinoma	4.389	no variant
TCGA-56-A4BX-01	TCGA	Primary Tumor	Lung	Lung Squamous Cell Carcinoma	4.388
TCGA-56-1622-01	TCGA	Primary Tumor	Lung	Lung Squamous Cell Carcinoma	4.385	no variant
TCGA-53-A4EZ-01	TCGA	Primary Tumor	Lung	Lung Adenocarcinoma	4.374	no variant
TCGA-85-A4JC-01	TCGA	Primary Tumor	Lung	Lung Squamous Cell Carcinoma	4.371	no variant
TCGA-63-A5MN-01	TCGA	Primary Tumor	Lung	Lung Squamous Cell Carcinoma	4.37	no variant
TCGA-56-7730-01	TCGA	Primary Tumor	Lung	Lung Squamous Cell Carcinoma	4.36	no variant
TCGA-66-2800-01	TCGA	Primary Tumor	Lung	Lung Squamous Cell Carcinoma	4.355	no variant
TCGA-43-2576-01	TCGA	Primary Tumor	Lung	Lung Squamous Cell Carcinoma	4.347	no variant
TCGA-85-8580-01	TCGA	Primary Tumor	Lung	Lung Squamous Cell Carcinoma	4.341	no variant
TCGA-44-7662-01	TCGA	Primary Tumor	Lung	Lung Adenocarcinoma	4.34	no variant
TCGA-56-A49D-01	TCGA	Primary Tumor	Lung	Lung Squamous Cell Carcinoma	4.339	no variant
TCGA-60-2696-01	TCGA	Primary Tumor	Lung	Lung Squamous Cell Carcinoma	4.334
TCGA-55-8085-01	TCGA	Primary Tumor	Lung	Lung Adenocarcinoma	4.322	no variant
TCGA-50-6597-01	TCGA	Primary Tumor	Lung	Lung Adenocarcinoma	4.313	no variant
TCGA-77-7338-01	TCGA	Primary Tumor	Lung	Lung Squamous Cell Carcinoma	4.309	no variant
TCGA-55-A48Y-01	TCGA	Primary Tumor	Lung	Lung Adenocarcinoma	4.302	no variant
TCGA-50-5066-01	TCGA	Primary Tumor	Lung	Lung Adenocarcinoma	4.301	no variant
TCGA-58-A46L-01	TCGA	Primary Tumor	Lung	Lung Squamous Cell Carcinoma	4.293	no variant
TCGA-66-2737-01	TCGA	Primary Tumor	Lung	Lung Squamous Cell Carcinoma	4.293
TCGA-22-5474-01	TCGA	Primary Tumor	Lung	Lung Squamous Cell Carcinoma	4.289	no variant
TCGA-L3-A4E7-01	TCGA	Primary Tumor	Lung	Lung Squamous Cell Carcinoma	4.288	no variant
TCGA-78-8660-01	TCGA	Primary Tumor	Lung	Lung Adenocarcinoma	4.277	no variant
TCGA-39-5021-01	TCGA	Primary Tumor	Lung	Lung Squamous Cell Carcinoma	4.272	no variant
TCGA-85-7698-01	TCGA	Primary Tumor	Lung	Lung Squamous Cell Carcinoma	4.27	no variant
TCGA-NC-A5HF-01	TCGA	Primary Tumor	Lung	Lung Squamous Cell Carcinoma	4.263	no variant
TCGA-22-1017-01	TCGA	Primary Tumor	Lung	Lung Squamous Cell Carcinoma	4.262
TCGA-96-A4JK-01	TCGA	Primary Tumor	Lung	Lung Squamous Cell Carcinoma	4.255	no variant
TCGA-NC-A5HQ-01	TCGA	Primary Tumor	Lung	Lung Squamous Cell Carcinoma	4.248	no variant
TCGA-85-7696-01	TCGA	Primary Tumor	Lung	Lung Squamous Cell Carcinoma	4.228	no variant
TCGA-91-6848-01	TCGA	Primary Tumor	Lung	Lung Adenocarcinoma	4.225	no variant
TCGA-44-6779-01	TCGA	Primary Tumor	Lung	Lung Adenocarcinoma	4.223	no variant
TCGA-98-A538-01	TCGA	Primary Tumor	Lung	Lung Squamous Cell Carcinoma	4.22	no variant
TCGA-55-8092-01	TCGA	Primary Tumor	Lung	Lung Adenocarcinoma	4.217	no variant
TCGA-78-7633-01	TCGA	Primary Tumor	Lung	Lung Adenocarcinoma	4.217	no variant
TCGA-63-A5MT-01	TCGA	Primary Tumor	Lung	Lung Squamous Cell Carcinoma	4.214	no variant
TCGA-85-8351-01	TCGA	Primary Tumor	Lung	Lung Squamous Cell Carcinoma	4.212	no variant
TCGA-77-A5G1-01	TCGA	Primary Tumor	Lung	Lung Squamous Cell Carcinoma	4.207	no variant
TCGA-MP-A4TC-01	TCGA	Primary Tumor	Lung	Lung Adenocarcinoma	4.198	no variant
TCGA-35-4122-01	TCGA	Primary Tumor	Lung	Lung Adenocarcinoma	4.195	no variant
TCGA-MP-A4TA-01	TCGA	Primary Tumor	Lung	Lung Adenocarcinoma	4.19	no variant
TCGA-63-5131-01	TCGA	Primary Tumor	Lung	Lung Squamous Cell Carcinoma	4.182	no variant
TCGA-66-2767-01	TCGA	Primary Tumor	Lung	Lung Squamous Cell Carcinoma	4.182	no variant
TCGA-66-2742-01	TCGA	Primary Tumor	Lung	Lung Squamous Cell Carcinoma	4.173	no variant
TCGA-60-2720-01	TCGA	Primary Tumor	Lung	Lung Squamous Cell Carcinoma	4.159	no variant
TCGA-67-6216-01	TCGA	Primary Tumor	Lung	Lung Adenocarcinoma	4.154	no variant
TCGA-63-A5MB-01	TCGA	Primary Tumor	Lung	Lung Squamous Cell Carcinoma	4.134	no variant
TCGA-86-8585-01	TCGA	Primary Tumor	Lung	Lung Adenocarcinoma	4.128	no variant
TCGA-NK-A5CX-01	TCGA	Primary Tumor	Lung	Lung Squamous Cell Carcinoma	4.128	no variant
TCGA-71-8520-01	TCGA	Primary Tumor	Lung	Lung Adenocarcinoma	4.124	no variant
TCGA-66-2771-01	TCGA	Primary Tumor	Lung	Lung Squamous Cell Carcinoma	4.114	no variant
TCGA-66-2792-01	TCGA	Primary Tumor	Lung	Lung Squamous Cell Carcinoma	4.114	no variant
TCGA-34-5928-01	TCGA	Primary Tumor	Lung	Lung Squamous Cell Carcinoma	4.111	no variant
TCGA-80-5607-01	TCGA	Primary Tumor	Lung	Lung Adenocarcinoma	4.089	no variant
TCGA-70-6722-01	TCGA	Primary Tumor	Lung	Lung Squamous Cell Carcinoma	4.079	no variant
TCGA-66-2754-01	TCGA	Primary Tumor	Lung	Lung Squamous Cell Carcinoma	4.073	no variant
TCGA-90-7766-01	TCGA	Primary Tumor	Lung	Lung Squamous Cell Carcinoma	4.07	no variant
TCGA-55-6979-01	TCGA	Primary Tumor	Lung	Lung Adenocarcinoma	4.068	no variant
TCGA-66-2791-01	TCGA	Primary Tumor	Lung	Lung Squamous Cell Carcinoma	4.067	no variant
TCGA-73-7499-01	TCGA	Primary Tumor	Lung	Lung Adenocarcinoma	4.06	no variant
TCGA-66-2787-01	TCGA	Primary Tumor	Lung	Lung Squamous Cell Carcinoma	4.046	no variant
TCGA-05-4382-01	TCGA	Primary Tumor	Lung	Lung Adenocarcinoma	4.035	no variant
TCGA-56-5898-01	TCGA	Primary Tumor	Lung	Lung Squamous Cell Carcinoma	4.035	no variant
TCGA-91-6831-01	TCGA	Primary Tumor	Lung	Lung Adenocarcinoma	4.031	no variant
TCGA-68-7757-01	TCGA	Primary Tumor	Lung	Lung Squamous Cell Carcinoma	4.027	no variant
TCGA-77-8139-01	TCGA	Primary Tumor	Lung	Lung Squamous Cell Carcinoma	4.025	no variant
TCGA-75-5122-01	TCGA	Primary Tumor	Lung	Lung Adenocarcinoma	4.009	no variant
TCGA-63-A5MV-01	TCGA	Primary Tumor	Lung	Lung Squamous Cell Carcinoma	4.003	no variant
TCGA-56-8201-01	TCGA	Primary Tumor	Lung	Lung Squamous Cell Carcinoma	3.993	no variant
TCGA-78-7156-01	TCGA	Primary Tumor	Lung	Lung Adenocarcinoma	3.986	no variant
TCGA-L9-A5IP-01	TCGA	Primary Tumor	Lung	Lung Adenocarcinoma	3.974	no variant
TCGA-95-7947-01	TCGA	Primary Tumor	Lung	Lung Adenocarcinoma	3.969	no variant
TCGA-33-4538-01	TCGA	Primary Tumor	Lung	Lung Squamous Cell Carcinoma	3.959	no variant
TCGA-86-6851-01	TCGA	Primary Tumor	Lung	Lung Adenocarcinoma	3.928	no variant
TCGA-18-5595-01	TCGA	Primary Tumor	Lung	Lung Squamous Cell Carcinoma	3.926	no variant
TCGA-55-8620-01	TCGA	Primary Tumor	Lung	Lung Adenocarcinoma	3.918	no variant
TCGA-33-A5GW-01	TCGA	Primary Tumor	Lung	Lung Squamous Cell Carcinoma	3.917	no variant
TCGA-39-5029-01	TCGA	Primary Tumor	Lung	Lung Squamous Cell Carcinoma	3.909	no variant
TCGA-39-5027-01	TCGA	Primary Tumor	Lung	Lung Squamous Cell Carcinoma	3.907
TCGA-55-1596-01	TCGA	Primary Tumor	Lung	Lung Adenocarcinoma	3.899	no variant
TCGA-77-A5GF-01	TCGA	Primary Tumor	Lung	Lung Squamous Cell Carcinoma	3.897	no variant
TCGA-94-8035-01	TCGA	Primary Tumor	Lung	Lung Squamous Cell Carcinoma	3.897	no variant
TCGA-66-2773-01	TCGA	Primary Tumor	Lung	Lung Squamous Cell Carcinoma	3.894	no variant
TCGA-77-8148-01	TCGA	Primary Tumor	Lung	Lung Squamous Cell Carcinoma	3.891	no variant
TCGA-49-AAR2-01	TCGA	Primary Tumor	Lung	Lung Adenocarcinoma	3.886	no variant
TCGA-22-5480-01	TCGA	Primary Tumor	Lung	Lung Squamous Cell Carcinoma	3.884	no variant
TCGA-56-7582-01	TCGA	Primary Tumor	Lung	Lung Squamous Cell Carcinoma	3.874	no variant
TCGA-62-8394-01	TCGA	Primary Tumor	Lung	Lung Adenocarcinoma	3.873	no variant
TCGA-85-8355-01	TCGA	Primary Tumor	Lung	Lung Squamous Cell Carcinoma	3.868	no variant
TCGA-O2-A5IB-01	TCGA	Primary Tumor	Lung	Lung Squamous Cell Carcinoma	3.864	no variant
TCGA-78-7537-01	TCGA	Primary Tumor	Lung	Lung Adenocarcinoma	3.844	no variant
TCGA-58-8390-01	TCGA	Primary Tumor	Lung	Lung Squamous Cell Carcinoma	3.842
TCGA-85-8666-01	TCGA	Primary Tumor	Lung	Lung Squamous Cell Carcinoma	3.83	no variant
TCGA-44-3396-01	TCGA	Primary Tumor	Lung	Lung Adenocarcinoma	3.828	no variant
TCGA-55-A493-01	TCGA	Primary Tumor	Lung	Lung Adenocarcinoma	3.825	no variant
TCGA-22-4607-01	TCGA	Primary Tumor	Lung	Lung Squamous Cell Carcinoma	3.823	no variant
TCGA-37-A5EN-01	TCGA	Primary Tumor	Lung	Lung Squamous Cell Carcinoma	3.823	no variant
TCGA-49-AAR3-01	TCGA	Primary Tumor	Lung	Lung Adenocarcinoma	3.822	no variant
TCGA-97-7937-01	TCGA	Primary Tumor	Lung	Lung Adenocarcinoma	3.82	no variant
TCGA-56-8304-01	TCGA	Primary Tumor	Lung	Lung Squamous Cell Carcinoma	3.82	no variant
TCGA-38-4628-01	TCGA	Primary Tumor	Lung	Lung Adenocarcinoma	3.815	no variant
TCGA-94-7557-01	TCGA	Primary Tumor	Lung	Lung Squamous Cell Carcinoma	3.798	no variant
TCGA-MN-A4N1-01	TCGA	Primary Tumor	Lung	Lung Adenocarcinoma	3.796	no variant
TCGA-55-A48Z-01	TCGA	Primary Tumor	Lung	Lung Adenocarcinoma	3.77	no variant
TCGA-60-2719-01	TCGA	Primary Tumor	Lung	Lung Squamous Cell Carcinoma	3.767	no variant
TCGA-18-4086-01	TCGA	Primary Tumor	Lung	Lung Squamous Cell Carcinoma	3.766
TCGA-78-7535-01	TCGA	Primary Tumor	Lung	Lung Adenocarcinoma	3.757	no variant
TCGA-77-8136-01	TCGA	Primary Tumor	Lung	Lung Squamous Cell Carcinoma	3.753	no variant
TCGA-85-A4JB-01	TCGA	Primary Tumor	Lung	Lung Squamous Cell Carcinoma	3.751	no variant
TCGA-63-A5MG-01	TCGA	Primary Tumor	Lung	Lung Squamous Cell Carcinoma	3.738	no variant
TCGA-78-7147-01	TCGA	Primary Tumor	Lung	Lung Adenocarcinoma	3.735	no variant
TCGA-60-2707-01	TCGA	Primary Tumor	Lung	Lung Squamous Cell Carcinoma	3.734	no variant
TCGA-55-7995-01	TCGA	Primary Tumor	Lung	Lung Adenocarcinoma	3.724	no variant
TCGA-73-A9RS-01	TCGA	Primary Tumor	Lung	Lung Adenocarcinoma	3.718	no variant
TCGA-66-2786-01	TCGA	Primary Tumor	Lung	Lung Squamous Cell Carcinoma	3.716	no variant
TCGA-85-8584-01	TCGA	Primary Tumor	Lung	Lung Squamous Cell Carcinoma	3.713	no variant
TCGA-56-8309-01	TCGA	Primary Tumor	Lung	Lung Squamous Cell Carcinoma	3.706	no variant
TCGA-05-4422-01	TCGA	Primary Tumor	Lung	Lung Adenocarcinoma	3.694	no variant
TCGA-60-2713-01	TCGA	Primary Tumor	Lung	Lung Squamous Cell Carcinoma	3.683	no variant
TCGA-05-4389-01	TCGA	Primary Tumor	Lung	Lung Adenocarcinoma	3.679	no variant
TCGA-22-4595-01	TCGA	Primary Tumor	Lung	Lung Squamous Cell Carcinoma	3.676	no variant
TCGA-49-6761-01	TCGA	Primary Tumor	Lung	Lung Adenocarcinoma	3.669	no variant
TCGA-85-7950-01	TCGA	Primary Tumor	Lung	Lung Squamous Cell Carcinoma	3.669	no variant
TCGA-44-7670-01	TCGA	Primary Tumor	Lung	Lung Adenocarcinoma	3.666	no variant
TCGA-97-8171-01	TCGA	Primary Tumor	Lung	Lung Adenocarcinoma	3.666	no variant
TCGA-85-A5B5-01	TCGA	Primary Tumor	Lung	Lung Squamous Cell Carcinoma	3.665	no variant
TCGA-22-4591-01	TCGA	Primary Tumor	Lung	Lung Squamous Cell Carcinoma	3.654	no variant
TCGA-75-6207-01	TCGA	Primary Tumor	Lung	Lung Adenocarcinoma	3.634	no variant
TCGA-50-5946-01	TCGA	Primary Tumor	Lung	Lung Adenocarcinoma	3.63	no variant
TCGA-39-5024-01	TCGA	Primary Tumor	Lung	Lung Squamous Cell Carcinoma	3.618	no variant
TCGA-18-3410-01	TCGA	Primary Tumor	Lung	Lung Squamous Cell Carcinoma	3.614	no variant
TCGA-69-A59K-01	TCGA	Primary Tumor	Lung	Lung Adenocarcinoma	3.613	no variant
TCGA-50-6594-01	TCGA	Primary Tumor	Lung	Lung Adenocarcinoma	3.608	no variant
TCGA-MP-A4T6-01	TCGA	Primary Tumor	Lung	Lung Adenocarcinoma	3.595	no variant
TCGA-55-1594-01	TCGA	Primary Tumor	Lung	Lung Adenocarcinoma	3.589	no variant
TCGA-56-8622-01	TCGA	Primary Tumor	Lung	Lung Squamous Cell Carcinoma	3.582	no variant
TCGA-66-2765-01	TCGA	Primary Tumor	Lung	Lung Squamous Cell Carcinoma	3.579	no variant
TCGA-94-8491-01	TCGA	Primary Tumor	Lung	Lung Squamous Cell Carcinoma	3.579	no variant
TCGA-34-5927-01	TCGA	Primary Tumor	Lung	Lung Squamous Cell Carcinoma	3.565	no variant
TCGA-22-4604-01	TCGA	Primary Tumor	Lung	Lung Squamous Cell Carcinoma	3.562	no variant
TCGA-49-4488-01	TCGA	Primary Tumor	Lung	Lung Adenocarcinoma	3.558	no variant
TCGA-56-8503-01	TCGA	Primary Tumor	Lung	Lung Squamous Cell Carcinoma	3.551	no variant
TCGA-43-8118-01	TCGA	Primary Tumor	Lung	Lung Squamous Cell Carcinoma	3.55	no variant
TCGA-21-1081-01	TCGA	Primary Tumor	Lung	Lung Squamous Cell Carcinoma	3.546	no variant
TCGA-66-2795-01	TCGA	Primary Tumor	Lung	Lung Squamous Cell Carcinoma	3.546	no variant
TCGA-60-2711-01	TCGA	Primary Tumor	Lung	Lung Squamous Cell Carcinoma	3.534	no variant
TCGA-86-7711-01	TCGA	Primary Tumor	Lung	Lung Adenocarcinoma	3.51	no variant
TCGA-66-2783-01	TCGA	Primary Tumor	Lung	Lung Squamous Cell Carcinoma	3.508	no variant
TCGA-85-8353-01	TCGA	Primary Tumor	Lung	Lung Squamous Cell Carcinoma	3.503	no variant
TCGA-77-7139-01	TCGA	Primary Tumor	Lung	Lung Squamous Cell Carcinoma	3.499	no variant
TCGA-37-5819-01	TCGA	Primary Tumor	Lung	Lung Squamous Cell Carcinoma	3.492	no variant
TCGA-66-2777-01	TCGA	Primary Tumor	Lung	Lung Squamous Cell Carcinoma	3.481	no variant
TCGA-39-5034-01	TCGA	Primary Tumor	Lung	Lung Squamous Cell Carcinoma	3.475	no variant
TCGA-95-8494-01	TCGA	Primary Tumor	Lung	Lung Adenocarcinoma	3.472	no variant
TCGA-43-6143-01	TCGA	Primary Tumor	Lung	Lung Squamous Cell Carcinoma	3.467	no variant
TCGA-49-6767-01	TCGA	Primary Tumor	Lung	Lung Adenocarcinoma	3.462	no variant
TCGA-22-5485-01	TCGA	Primary Tumor	Lung	Lung Squamous Cell Carcinoma	3.457	no variant
TCGA-43-A474-01	TCGA	Primary Tumor	Lung	Lung Squamous Cell Carcinoma	3.442	no variant
TCGA-64-5781-01	TCGA	Primary Tumor	Lung	Lung Adenocarcinoma	3.433	no variant
TCGA-60-2712-01	TCGA	Primary Tumor	Lung	Lung Squamous Cell Carcinoma	3.422	no variant
TCGA-68-7755-01	TCGA	Primary Tumor	Lung	Lung Squamous Cell Carcinoma	3.419	no variant
TCGA-55-8089-01	TCGA	Primary Tumor	Lung	Lung Adenocarcinoma	3.413	no variant
TCGA-21-1083-01	TCGA	Primary Tumor	Lung	Lung Squamous Cell Carcinoma	3.408	no variant
TCGA-85-8288-01	TCGA	Primary Tumor	Lung	Lung Squamous Cell Carcinoma	3.408	no variant
TCGA-77-7337-01	TCGA	Primary Tumor	Lung	Lung Squamous Cell Carcinoma	3.405	no variant
TCGA-85-7697-01	TCGA	Primary Tumor	Lung	Lung Squamous Cell Carcinoma	3.398	no variant
TCGA-43-6647-01	TCGA	Primary Tumor	Lung	Lung Squamous Cell Carcinoma	3.397	no variant
TCGA-77-8138-01	TCGA	Primary Tumor	Lung	Lung Squamous Cell Carcinoma	3.389	no variant
TCGA-77-8128-01	TCGA	Primary Tumor	Lung	Lung Squamous Cell Carcinoma	3.382	no variant
TCGA-86-8672-01	TCGA	Primary Tumor	Lung	Lung Adenocarcinoma	3.377	no variant
TCGA-78-7536-01	TCGA	Primary Tumor	Lung	Lung Adenocarcinoma	3.371	no variant
TCGA-92-8064-01	TCGA	Primary Tumor	Lung	Lung Squamous Cell Carcinoma	3.364	no variant
TCGA-77-8140-01	TCGA	Primary Tumor	Lung	Lung Squamous Cell Carcinoma	3.35	no variant
TCGA-22-4613-01	TCGA	Primary Tumor	Lung	Lung Squamous Cell Carcinoma	3.341	no variant
TCGA-05-5420-01	TCGA	Primary Tumor	Lung	Lung Adenocarcinoma	3.332	no variant
TCGA-05-5428-01	TCGA	Primary Tumor	Lung	Lung Adenocarcinoma	3.325	no variant
TCGA-77-8145-01	TCGA	Primary Tumor	Lung	Lung Squamous Cell Carcinoma	3.315	no variant
TCGA-L4-A4E5-01	TCGA	Primary Tumor	Lung	Lung Adenocarcinoma	3.31	no variant
TCGA-77-6843-01	TCGA	Primary Tumor	Lung	Lung Squamous Cell Carcinoma	3.295	no variant
TCGA-94-A4VJ-01	TCGA	Primary Tumor	Lung	Lung Squamous Cell Carcinoma	3.284	no variant
TCGA-66-2759-01	TCGA	Primary Tumor	Lung	Lung Squamous Cell Carcinoma	3.28	no variant
TCGA-94-A5I6-01	TCGA	Primary Tumor	Lung	Lung Squamous Cell Carcinoma	3.279	no variant
TCGA-66-2734-01	TCGA	Primary Tumor	Lung	Lung Squamous Cell Carcinoma	3.276	no variant
TCGA-55-8506-01	TCGA	Primary Tumor	Lung	Lung Adenocarcinoma	3.269	no variant
TCGA-77-8146-01	TCGA	Primary Tumor	Lung	Lung Squamous Cell Carcinoma	3.257	no variant
TCGA-90-A4EE-01	TCGA	Primary Tumor	Lung	Lung Squamous Cell Carcinoma	3.252	no variant
TCGA-38-4631-01	TCGA	Primary Tumor	Lung	Lung Adenocarcinoma	3.25	no variant
TCGA-56-A62T-01	TCGA	Primary Tumor	Lung	Lung Squamous Cell Carcinoma	3.248	no variant
TCGA-37-4133-01	TCGA	Primary Tumor	Lung	Lung Squamous Cell Carcinoma	3.24	no variant
TCGA-66-2788-01	TCGA	Primary Tumor	Lung	Lung Squamous Cell Carcinoma	3.236	no variant
TCGA-35-5375-01	TCGA	Primary Tumor	Lung	Lung Adenocarcinoma	3.229	no variant
TCGA-63-A5MP-01	TCGA	Primary Tumor	Lung	Lung Squamous Cell Carcinoma	3.219	no variant
TCGA-O2-A52N-01	TCGA	Primary Tumor	Lung	Lung Squamous Cell Carcinoma	3.218	no variant
TCGA-63-A5M9-01	TCGA	Primary Tumor	Lung	Lung Squamous Cell Carcinoma	3.203	no variant
TCGA-66-2781-01	TCGA	Primary Tumor	Lung	Lung Squamous Cell Carcinoma	3.196	no variant
TCGA-75-7031-01	TCGA	Primary Tumor	Lung	Lung Adenocarcinoma	3.191	no variant
TCGA-LA-A446-01	TCGA	Primary Tumor	Lung	Lung Squamous Cell Carcinoma	3.186	no variant
TCGA-21-1080-01	TCGA	Primary Tumor	Lung	Lung Squamous Cell Carcinoma	3.181
TCGA-55-7903-01	TCGA	Primary Tumor	Lung	Lung Adenocarcinoma	3.18	no variant
TCGA-68-7756-01	TCGA	Primary Tumor	Lung	Lung Squamous Cell Carcinoma	3.18	no variant
TCGA-34-2600-01	TCGA	Primary Tumor	Lung	Lung Squamous Cell Carcinoma	3.178	no variant
TCGA-34-5929-01	TCGA	Primary Tumor	Lung	Lung Squamous Cell Carcinoma	3.166	no variant
TCGA-85-8070-01	TCGA	Primary Tumor	Lung	Lung Squamous Cell Carcinoma	3.165	no variant
TCGA-68-8251-01	TCGA	Primary Tumor	Lung	Lung Squamous Cell Carcinoma	3.162	no variant
TCGA-78-7158-01	TCGA	Primary Tumor	Lung	Lung Adenocarcinoma	3.157	no variant
TCGA-NJ-A4YQ-01	TCGA	Primary Tumor	Lung	Lung Adenocarcinoma	3.141	no variant
TCGA-55-8511-01	TCGA	Primary Tumor	Lung	Lung Adenocarcinoma	3.136	no variant
TCGA-60-2716-01	TCGA	Primary Tumor	Lung	Lung Squamous Cell Carcinoma	3.135	no variant
TCGA-62-A46P-01	TCGA	Primary Tumor	Lung	Lung Adenocarcinoma	3.11	no variant
TCGA-60-2714-01	TCGA	Primary Tumor	Lung	Lung Squamous Cell Carcinoma	3.089	no variant
TCGA-66-2770-01	TCGA	Primary Tumor	Lung	Lung Squamous Cell Carcinoma	3.087	no variant
TCGA-22-5482-01	TCGA	Primary Tumor	Lung	Lung Squamous Cell Carcinoma	3.072	no variant
TCGA-85-7843-01	TCGA	Primary Tumor	Lung	Lung Squamous Cell Carcinoma	3.033	no variant
TCGA-18-3421-01	TCGA	Primary Tumor	Lung	Lung Squamous Cell Carcinoma	3.031	no variant
TCGA-78-7155-01	TCGA	Primary Tumor	Lung	Lung Adenocarcinoma	3.029	no variant
TCGA-NC-A5HP-01	TCGA	Primary Tumor	Lung	Lung Squamous Cell Carcinoma	3.024	no variant
TCGA-18-4083-01	TCGA	Primary Tumor	Lung	Lung Squamous Cell Carcinoma	3.016	no variant
TCGA-37-A5EM-01	TCGA	Primary Tumor	Lung	Lung Squamous Cell Carcinoma	3.004	no variant
TCGA-55-6969-01	TCGA	Primary Tumor	Lung	Lung Adenocarcinoma	3	no variant
TCGA-85-A512-01	TCGA	Primary Tumor	Lung	Lung Squamous Cell Carcinoma	2.998	no variant
TCGA-79-5596-01	TCGA	Primary Tumor	Lung	Lung Squamous Cell Carcinoma	2.994	no variant
TCGA-51-4079-01	TCGA	Primary Tumor	Lung	Lung Squamous Cell Carcinoma	2.991	no variant
TCGA-66-2782-01	TCGA	Primary Tumor	Lung	Lung Squamous Cell Carcinoma	2.989	no variant
TCGA-66-2794-01	TCGA	Primary Tumor	Lung	Lung Squamous Cell Carcinoma	2.975	no variant
TCGA-37-4130-01	TCGA	Primary Tumor	Lung	Lung Squamous Cell Carcinoma	2.968	no variant
TCGA-86-A4D0-01	TCGA	Primary Tumor	Lung	Lung Adenocarcinoma	2.967
TCGA-33-AASJ-01	TCGA	Primary Tumor	Lung	Lung Squamous Cell Carcinoma	2.958	no variant
TCGA-66-2780-01	TCGA	Primary Tumor	Lung	Lung Squamous Cell Carcinoma	2.946	no variant
TCGA-21-A5DI-01	TCGA	Primary Tumor	Lung	Lung Squamous Cell Carcinoma	2.944	no variant
TCGA-22-5491-01	TCGA	Primary Tumor	Lung	Lung Squamous Cell Carcinoma	2.942	no variant
TCGA-21-1071-01	TCGA	Primary Tumor	Lung	Lung Squamous Cell Carcinoma	2.938	no variant
TCGA-38-4625-01	TCGA	Primary Tumor	Lung	Lung Adenocarcinoma	2.937	no variant
TCGA-43-7658-01	TCGA	Primary Tumor	Lung	Lung Squamous Cell Carcinoma	2.937	no variant
TCGA-92-8065-01	TCGA	Primary Tumor	Lung	Lung Squamous Cell Carcinoma	2.93	no variant
TCGA-55-7994-01	TCGA	Primary Tumor	Lung	Lung Adenocarcinoma	2.922	no variant
TCGA-34-A5IX-01	TCGA	Primary Tumor	Lung	Lung Squamous Cell Carcinoma	2.92	no variant
TCGA-NC-A5HD-01	TCGA	Primary Tumor	Lung	Lung Squamous Cell Carcinoma	2.902	no variant
TCGA-77-A5G6-01	TCGA	Primary Tumor	Lung	Lung Squamous Cell Carcinoma	2.894	no variant
TCGA-38-4629-01	TCGA	Primary Tumor	Lung	Lung Adenocarcinoma	2.893	no variant
TCGA-18-3412-01	TCGA	Primary Tumor	Lung	Lung Squamous Cell Carcinoma	2.89	no variant
TCGA-49-4507-01	TCGA	Primary Tumor	Lung	Lung Adenocarcinoma	2.883	no variant
TCGA-37-4132-01	TCGA	Primary Tumor	Lung	Lung Squamous Cell Carcinoma	2.881	no variant
TCGA-85-A50M-01	TCGA	Primary Tumor	Lung	Lung Squamous Cell Carcinoma	2.875	no variant
TCGA-18-3417-01	TCGA	Primary Tumor	Lung	Lung Squamous Cell Carcinoma	2.874	no variant
TCGA-22-4594-01	TCGA	Primary Tumor	Lung	Lung Squamous Cell Carcinoma	2.863	no variant
TCGA-46-3768-01	TCGA	Primary Tumor	Lung	Lung Squamous Cell Carcinoma	2.854	no variant
TCGA-77-A5G7-01	TCGA	Primary Tumor	Lung	Lung Squamous Cell Carcinoma	2.835	no variant
TCGA-49-4494-01	TCGA	Primary Tumor	Lung	Lung Adenocarcinoma	2.834	no variant
TCGA-60-2722-01	TCGA	Primary Tumor	Lung	Lung Squamous Cell Carcinoma	2.833	no variant
TCGA-21-1072-01	TCGA	Primary Tumor	Lung	Lung Squamous Cell Carcinoma	2.821
TCGA-33-4532-01	TCGA	Primary Tumor	Lung	Lung Squamous Cell Carcinoma	2.816	no variant
TCGA-34-5231-01	TCGA	Primary Tumor	Lung	Lung Squamous Cell Carcinoma	2.812	no variant
TCGA-44-7667-01	TCGA	Primary Tumor	Lung	Lung Adenocarcinoma	2.805	no variant
TCGA-97-8547-01	TCGA	Primary Tumor	Lung	Lung Adenocarcinoma	2.795	no variant
TCGA-33-4586-01	TCGA	Primary Tumor	Lung	Lung Squamous Cell Carcinoma	2.779	no variant
TCGA-56-7579-01	TCGA	Primary Tumor	Lung	Lung Squamous Cell Carcinoma	2.778	no variant
TCGA-77-A5G8-01	TCGA	Primary Tumor	Lung	Lung Squamous Cell Carcinoma	2.763	no variant
TCGA-56-8629-01	TCGA	Primary Tumor	Lung	Lung Squamous Cell Carcinoma	2.758	no variant
TCGA-J1-A4AH-01	TCGA	Primary Tumor	Lung	Lung Squamous Cell Carcinoma	2.748	no variant
TCGA-77-8154-01	TCGA	Primary Tumor	Lung	Lung Squamous Cell Carcinoma	2.743	no variant
TCGA-58-8392-01	TCGA	Primary Tumor	Lung	Lung Squamous Cell Carcinoma	2.74
TCGA-60-2721-01	TCGA	Primary Tumor	Lung	Lung Squamous Cell Carcinoma	2.736	no variant
TCGA-77-A5GB-01	TCGA	Primary Tumor	Lung	Lung Squamous Cell Carcinoma	2.736	no variant
TCGA-O2-A52V-01	TCGA	Primary Tumor	Lung	Lung Squamous Cell Carcinoma	2.736	no variant
TCGA-63-7021-01	TCGA	Primary Tumor	Lung	Lung Squamous Cell Carcinoma	2.732	no variant
TCGA-43-8116-01	TCGA	Primary Tumor	Lung	Lung Squamous Cell Carcinoma	2.73	no variant
TCGA-66-2757-01	TCGA	Primary Tumor	Lung	Lung Squamous Cell Carcinoma	2.724	no variant
TCGA-95-7948-01	TCGA	Primary Tumor	Lung	Lung Adenocarcinoma	2.722	no variant
TCGA-56-8082-01	TCGA	Primary Tumor	Lung	Lung Squamous Cell Carcinoma	2.711	no variant
TCGA-66-2785-01	TCGA	Primary Tumor	Lung	Lung Squamous Cell Carcinoma	2.698	no variant
TCGA-85-8052-01	TCGA	Primary Tumor	Lung	Lung Squamous Cell Carcinoma	2.693	no variant
TCGA-78-7542-01	TCGA	Primary Tumor	Lung	Lung Adenocarcinoma	2.687	no variant
TCGA-78-7159-01	TCGA	Primary Tumor	Lung	Lung Adenocarcinoma	2.664	no variant
TCGA-64-1676-01	TCGA	Primary Tumor	Lung	Lung Adenocarcinoma	2.659	no variant
TCGA-90-6837-01	TCGA	Primary Tumor	Lung	Lung Squamous Cell Carcinoma	2.63
TCGA-66-2768-01	TCGA	Primary Tumor	Lung	Lung Squamous Cell Carcinoma	2.611
TCGA-NJ-A4YF-01	TCGA	Primary Tumor	Lung	Lung Adenocarcinoma	2.609	no variant
TCGA-52-7809-01	TCGA	Primary Tumor	Lung	Lung Squamous Cell Carcinoma	2.595	no variant
TCGA-46-3769-01	TCGA	Primary Tumor	Lung	Lung Squamous Cell Carcinoma	2.587	no variant
TCGA-85-8072-01	TCGA	Primary Tumor	Lung	Lung Squamous Cell Carcinoma	2.567	no variant
TCGA-63-7023-01	TCGA	Primary Tumor	Lung	Lung Squamous Cell Carcinoma	2.563	no variant
TCGA-66-2758-01	TCGA	Primary Tumor	Lung	Lung Squamous Cell Carcinoma	2.556	no variant
TCGA-NC-A5HR-01	TCGA	Primary Tumor	Lung	Lung Squamous Cell Carcinoma	2.541	no variant
TCGA-90-7767-01	TCGA	Primary Tumor	Lung	Lung Squamous Cell Carcinoma	2.525	no variant
TCGA-33-4587-01	TCGA	Primary Tumor	Lung	Lung Squamous Cell Carcinoma	2.523	no variant
TCGA-52-7811-01	TCGA	Primary Tumor	Lung	Lung Squamous Cell Carcinoma	2.519	no variant
TCGA-64-1677-01	TCGA	Primary Tumor	Lung	Lung Adenocarcinoma	2.514
TCGA-39-5011-01	TCGA	Primary Tumor	Lung	Lung Squamous Cell Carcinoma	2.508	no variant
TCGA-33-A4WN-01	TCGA	Primary Tumor	Lung	Lung Squamous Cell Carcinoma	2.507	no variant
TCGA-50-5933-01	TCGA	Primary Tumor	Lung	Lung Adenocarcinoma	2.504	no variant
TCGA-63-5128-01	TCGA	Primary Tumor	Lung	Lung Squamous Cell Carcinoma	2.493	no variant
TCGA-77-7463-01	TCGA	Primary Tumor	Lung	Lung Squamous Cell Carcinoma	2.492	no variant
TCGA-85-A4CL-01	TCGA	Primary Tumor	Lung	Lung Squamous Cell Carcinoma	2.488	no variant
TCGA-78-7163-01	TCGA	Primary Tumor	Lung	Lung Adenocarcinoma	2.487	no variant
TCGA-21-5786-01	TCGA	Primary Tumor	Lung	Lung Squamous Cell Carcinoma	2.484	no variant
TCGA-22-1012-01	TCGA	Primary Tumor	Lung	Lung Squamous Cell Carcinoma	2.46	no variant
TCGA-77-8009-01	TCGA	Primary Tumor	Lung	Lung Squamous Cell Carcinoma	2.457	no variant
TCGA-90-7769-01	TCGA	Primary Tumor	Lung	Lung Squamous Cell Carcinoma	2.417	no variant
TCGA-62-A472-01	TCGA	Primary Tumor	Lung	Lung Adenocarcinoma	2.408	no variant
TCGA-05-4420-01	TCGA	Primary Tumor	Lung	Lung Adenocarcinoma	2.402	no variant
TCGA-37-4135-01	TCGA	Primary Tumor	Lung	Lung Squamous Cell Carcinoma	2.393	no variant
TCGA-22-5473-01	TCGA	Primary Tumor	Lung	Lung Squamous Cell Carcinoma	2.392	no variant
TCGA-77-8153-01	TCGA	Primary Tumor	Lung	Lung Squamous Cell Carcinoma	2.389	no variant
TCGA-34-5240-01	TCGA	Primary Tumor	Lung	Lung Squamous Cell Carcinoma	2.368	no variant
TCGA-35-4123-01	TCGA	Primary Tumor	Lung	Lung Adenocarcinoma	2.365	no variant
TCGA-66-2753-01	TCGA	Primary Tumor	Lung	Lung Squamous Cell Carcinoma	2.353
TCGA-L9-A7SV-01	TCGA	Primary Tumor	Lung	Lung Adenocarcinoma	2.352	no variant
TCGA-77-7465-01	TCGA	Primary Tumor	Lung	Lung Squamous Cell Carcinoma	2.352	no variant
TCGA-75-6212-01	TCGA	Primary Tumor	Lung	Lung Adenocarcinoma	2.342	no variant
TCGA-33-4566-01	TCGA	Primary Tumor	Lung	Lung Squamous Cell Carcinoma	2.334	no variant
TCGA-66-2778-01	TCGA	Primary Tumor	Lung	Lung Squamous Cell Carcinoma	2.332	no variant
TCGA-63-A5MY-01	TCGA	Primary Tumor	Lung	Lung Squamous Cell Carcinoma	2.329	no variant
TCGA-33-4582-01	TCGA	Primary Tumor	Lung	Lung Squamous Cell Carcinoma	2.326	no variant
TCGA-66-2727-01	TCGA	Primary Tumor	Lung	Lung Squamous Cell Carcinoma	2.325	no variant
TCGA-21-1070-01	TCGA	Primary Tumor	Lung	Lung Squamous Cell Carcinoma	2.316	no variant
TCGA-43-5668-01	TCGA	Primary Tumor	Lung	Lung Squamous Cell Carcinoma	2.315	no variant
TCGA-86-7955-01	TCGA	Primary Tumor	Lung	Lung Adenocarcinoma	2.307	no variant
TCGA-77-A5G3-01	TCGA	Primary Tumor	Lung	Lung Squamous Cell Carcinoma	2.28	no variant
TCGA-94-A5I4-01	TCGA	Primary Tumor	Lung	Lung Squamous Cell Carcinoma	2.25	no variant
TCGA-75-5125-01	TCGA	Primary Tumor	Lung	Lung Adenocarcinoma	2.241	no variant
TCGA-22-5471-01	TCGA	Primary Tumor	Lung	Lung Squamous Cell Carcinoma	2.241	no variant
TCGA-77-8008-01	TCGA	Primary Tumor	Lung	Lung Squamous Cell Carcinoma	2.241	no variant
TCGA-56-8305-01	TCGA	Primary Tumor	Lung	Lung Squamous Cell Carcinoma	2.237	no variant
TCGA-85-7710-01	TCGA	Primary Tumor	Lung	Lung Squamous Cell Carcinoma	2.232	no variant
TCGA-21-1075-01	TCGA	Primary Tumor	Lung	Lung Squamous Cell Carcinoma	2.205
TCGA-18-3415-01	TCGA	Primary Tumor	Lung	Lung Squamous Cell Carcinoma	2.19	no variant
TCGA-56-7222-01	TCGA	Primary Tumor	Lung	Lung Squamous Cell Carcinoma	2.167	no variant
TCGA-50-6590-01	TCGA	Primary Tumor	Lung	Lung Adenocarcinoma	2.149	no variant
TCGA-55-6972-01	TCGA	Primary Tumor	Lung	Lung Adenocarcinoma	2.144	no variant
TCGA-56-8083-01	TCGA	Primary Tumor	Lung	Lung Squamous Cell Carcinoma	2.137	no variant
TCGA-46-6025-01	TCGA	Primary Tumor	Lung	Lung Squamous Cell Carcinoma	2.118	no variant
TCGA-37-3789-01	TCGA	Primary Tumor	Lung	Lung Squamous Cell Carcinoma	2.111	no variant
TCGA-22-0944-01	TCGA	Primary Tumor	Lung	Lung Squamous Cell Carcinoma	2.108	no variant
TCGA-NC-A5HI-01	TCGA	Primary Tumor	Lung	Lung Squamous Cell Carcinoma	2.1	no variant
TCGA-18-3419-01	TCGA	Primary Tumor	Lung	Lung Squamous Cell Carcinoma	2.083
TCGA-78-7146-01	TCGA	Primary Tumor	Lung	Lung Adenocarcinoma	2.068	no variant
TCGA-43-5670-01	TCGA	Primary Tumor	Lung	Lung Squamous Cell Carcinoma	2.063	no variant
TCGA-37-3783-01	TCGA	Primary Tumor	Lung	Lung Squamous Cell Carcinoma	2.06	no variant
TCGA-56-A5DR-01	TCGA	Primary Tumor	Lung	Lung Squamous Cell Carcinoma	2.047
TCGA-60-2708-01	TCGA	Primary Tumor	Lung	Lung Squamous Cell Carcinoma	2.043	no variant
TCGA-37-3792-01	TCGA	Primary Tumor	Lung	Lung Squamous Cell Carcinoma	2.03	no variant
TCGA-77-8130-01	TCGA	Primary Tumor	Lung	Lung Squamous Cell Carcinoma	2.023	no variant
TCGA-97-8175-01	TCGA	Primary Tumor	Lung	Lung Adenocarcinoma	1.992	no variant
TCGA-85-7699-01	TCGA	Primary Tumor	Lung	Lung Squamous Cell Carcinoma	1.988	no variant
TCGA-77-6842-01	TCGA	Primary Tumor	Lung	Lung Squamous Cell Carcinoma	1.964	no variant
TCGA-18-5592-01	TCGA	Primary Tumor	Lung	Lung Squamous Cell Carcinoma	1.957	no variant
TCGA-22-5481-01	TCGA	Primary Tumor	Lung	Lung Squamous Cell Carcinoma	1.952	no variant
TCGA-56-7823-01	TCGA	Primary Tumor	Lung	Lung Squamous Cell Carcinoma	1.944	no variant
TCGA-56-8504-01	TCGA	Primary Tumor	Lung	Lung Squamous Cell Carcinoma	1.939	no variant
TCGA-49-4486-01	TCGA	Primary Tumor	Lung	Lung Adenocarcinoma	1.935	no variant
TCGA-78-8640-01	TCGA	Primary Tumor	Lung	Lung Adenocarcinoma	1.925	no variant
TCGA-86-8673-01	TCGA	Primary Tumor	Lung	Lung Adenocarcinoma	1.899	no variant
TCGA-44-5643-01	TCGA	Primary Tumor	Lung	Lung Adenocarcinoma	1.896	no variant
TCGA-33-4583-01	TCGA	Primary Tumor	Lung	Lung Squamous Cell Carcinoma	1.884	no variant
TCGA-63-A5ML-01	TCGA	Primary Tumor	Lung	Lung Squamous Cell Carcinoma	1.871	no variant
TCGA-73-4666-01	TCGA	Primary Tumor	Lung	Lung Adenocarcinoma	1.867	no variant
TCGA-66-2766-01	TCGA	Primary Tumor	Lung	Lung Squamous Cell Carcinoma	1.867	no variant
TCGA-77-6845-01	TCGA	Primary Tumor	Lung	Lung Squamous Cell Carcinoma	1.846	no variant
TCGA-18-4721-01	TCGA	Primary Tumor	Lung	Lung Squamous Cell Carcinoma	1.843	no variant
TCGA-NC-A5HO-01	TCGA	Primary Tumor	Lung	Lung Squamous Cell Carcinoma	1.835	no variant
TCGA-NC-A5HL-01	TCGA	Primary Tumor	Lung	Lung Squamous Cell Carcinoma	1.809	no variant
TCGA-66-2755-01	TCGA	Primary Tumor	Lung	Lung Squamous Cell Carcinoma	1.752	no variant
TCGA-85-8479-01	TCGA	Primary Tumor	Lung	Lung Squamous Cell Carcinoma	1.737	no variant
TCGA-43-3920-01	TCGA	Primary Tumor	Lung	Lung Squamous Cell Carcinoma	1.711	no variant
TCGA-77-7138-01	TCGA	Primary Tumor	Lung	Lung Squamous Cell Carcinoma	1.704
TCGA-33-AASL-01	TCGA	Primary Tumor	Lung	Lung Squamous Cell Carcinoma	1.694	no variant
TCGA-85-8071-01	TCGA	Primary Tumor	Lung	Lung Squamous Cell Carcinoma	1.673	no variant
TCGA-98-A53J-01	TCGA	Primary Tumor	Lung	Lung Squamous Cell Carcinoma	1.657	no variant
TCGA-94-8490-01	TCGA	Primary Tumor	Lung	Lung Squamous Cell Carcinoma	1.655	no variant
TCGA-51-4081-01	TCGA	Primary Tumor	Lung	Lung Squamous Cell Carcinoma	1.646	no variant
TCGA-62-A46U-01	TCGA	Primary Tumor	Lung	Lung Adenocarcinoma	1.608	no variant
TCGA-63-A5MI-01	TCGA	Primary Tumor	Lung	Lung Squamous Cell Carcinoma	1.592	no variant
TCGA-NC-A5HG-01	TCGA	Primary Tumor	Lung	Lung Squamous Cell Carcinoma	1.591	no variant
TCGA-52-7810-01	TCGA	Primary Tumor	Lung	Lung Squamous Cell Carcinoma	1.573	no variant
TCGA-78-8662-01	TCGA	Primary Tumor	Lung	Lung Adenocarcinoma	1.556	no variant
TCGA-18-3411-01	TCGA	Primary Tumor	Lung	Lung Squamous Cell Carcinoma	1.553	no variant
TCGA-60-2723-01	TCGA	Primary Tumor	Lung	Lung Squamous Cell Carcinoma	1.511	no variant
TCGA-58-A46M-01	TCGA	Primary Tumor	Lung	Lung Squamous Cell Carcinoma	1.505	no variant
TCGA-33-4589-01	TCGA	Primary Tumor	Lung	Lung Squamous Cell Carcinoma	1.496	no variant
TCGA-NC-A5HM-01	TCGA	Primary Tumor	Lung	Lung Squamous Cell Carcinoma	1.495	no variant
TCGA-85-8354-01	TCGA	Primary Tumor	Lung	Lung Squamous Cell Carcinoma	1.487	no variant
TCGA-92-7341-01	TCGA	Primary Tumor	Lung	Lung Squamous Cell Carcinoma	1.474	no variant
TCGA-85-8664-01	TCGA	Primary Tumor	Lung	Lung Squamous Cell Carcinoma	1.458	no variant
TCGA-39-5036-01	TCGA	Primary Tumor	Lung	Lung Squamous Cell Carcinoma	1.439	no variant
TCGA-75-6214-01	TCGA	Primary Tumor	Lung	Lung Adenocarcinoma	1.414	no variant
TCGA-63-A5MU-01	TCGA	Primary Tumor	Lung	Lung Squamous Cell Carcinoma	1.397	no variant
TCGA-46-3765-01	TCGA	Primary Tumor	Lung	Lung Squamous Cell Carcinoma	1.376	no variant
TCGA-77-8144-01	TCGA	Primary Tumor	Lung	Lung Squamous Cell Carcinoma	1.371	no variant
TCGA-33-AAS8-01	TCGA	Primary Tumor	Lung	Lung Squamous Cell Carcinoma	1.364	no variant
TCGA-49-AAR9-01	TCGA	Primary Tumor	Lung	Lung Adenocarcinoma	1.348	no variant
TCGA-85-A50Z-01	TCGA	Primary Tumor	Lung	Lung Squamous Cell Carcinoma	1.337	no variant
TCGA-85-A4QQ-01	TCGA	Primary Tumor	Lung	Lung Squamous Cell Carcinoma	1.316	no variant
TCGA-43-6771-01	TCGA	Primary Tumor	Lung	Lung Squamous Cell Carcinoma	1.275	no variant
TCGA-39-5037-01	TCGA	Primary Tumor	Lung	Lung Squamous Cell Carcinoma	1.274	no variant
TCGA-77-7140-01	TCGA	Primary Tumor	Lung	Lung Squamous Cell Carcinoma	1.171	no variant
TCGA-18-3414-01	TCGA	Primary Tumor	Lung	Lung Squamous Cell Carcinoma	1.164	no variant
TCGA-58-A46K-01	TCGA	Primary Tumor	Lung	Lung Squamous Cell Carcinoma	1.139	no variant
TCGA-37-A5EL-01	TCGA	Primary Tumor	Lung	Lung Squamous Cell Carcinoma	1.119	no variant
TCGA-63-A5MJ-01	TCGA	Primary Tumor	Lung	Lung Squamous Cell Carcinoma	1.103	no variant
TCGA-38-4632-01	TCGA	Primary Tumor	Lung	Lung Adenocarcinoma	1.095	no variant
TCGA-58-8387-01	TCGA	Primary Tumor	Lung	Lung Squamous Cell Carcinoma	1.089	no variant
TCGA-85-8481-01	TCGA	Primary Tumor	Lung	Lung Squamous Cell Carcinoma	1.002	no variant
TCGA-62-8402-01	TCGA	Primary Tumor	Lung	Lung Adenocarcinoma	0.9824	no variant
TCGA-33-AASI-01	TCGA	Primary Tumor	Lung	Lung Squamous Cell Carcinoma	0.9809	no variant
TCGA-70-6723-01	TCGA	Primary Tumor	Lung	Lung Squamous Cell Carcinoma	0.9747	no variant
TCGA-90-A59Q-01	TCGA	Primary Tumor	Lung	Lung Squamous Cell Carcinoma	0.9672	no variant
TCGA-91-8499-01	TCGA	Primary Tumor	Lung	Lung Adenocarcinoma	0.9418	no variant
TCGA-44-A479-01	TCGA	Primary Tumor	Lung	Lung Adenocarcinoma	0.9218	no variant
TCGA-18-3416-01	TCGA	Primary Tumor	Lung	Lung Squamous Cell Carcinoma	0.9106	no variant
TCGA-55-6968-01	TCGA	Primary Tumor	Lung	Lung Adenocarcinoma	0.9016	no variant
TCGA-98-A53A-01	TCGA	Primary Tumor	Lung	Lung Squamous Cell Carcinoma	0.8733	no variant
TCGA-NC-A5HH-01	TCGA	Primary Tumor	Lung	Lung Squamous Cell Carcinoma	0.8627	no variant
TCGA-33-AASD-01	TCGA	Primary Tumor	Lung	Lung Squamous Cell Carcinoma	0.8564	no variant
TCGA-53-7624-01	TCGA	Primary Tumor	Lung	Lung Adenocarcinoma	0.8429	no variant
TCGA-77-8143-01	TCGA	Primary Tumor	Lung	Lung Squamous Cell Carcinoma	0.8379	no variant
TCGA-56-8307-01	TCGA	Primary Tumor	Lung	Lung Squamous Cell Carcinoma	0.8111	no variant
TCGA-33-AASB-01	TCGA	Primary Tumor	Lung	Lung Squamous Cell Carcinoma	0.797	no variant
TCGA-NC-A5HN-01	TCGA	Primary Tumor	Lung	Lung Squamous Cell Carcinoma	0.7759	no variant
TCGA-O2-A52S-01	TCGA	Primary Tumor	Lung	Lung Squamous Cell Carcinoma	0.7737	no variant
TCGA-NC-A5HE-01	TCGA	Primary Tumor	Lung	Lung Squamous Cell Carcinoma	0.7725	no variant
TCGA-85-A53L-01	TCGA	Primary Tumor	Lung	Lung Squamous Cell Carcinoma	0.7563	no variant
TCGA-56-7580-01	TCGA	Primary Tumor	Lung	Lung Squamous Cell Carcinoma	0.7393	no variant
TCGA-85-6798-01	TCGA	Primary Tumor	Lung	Lung Squamous Cell Carcinoma	0.7147	no variant
TCGA-6A-AB49-01	TCGA	Primary Tumor	Lung	Lung Squamous Cell Carcinoma	0.7139	no variant
TCGA-95-7944-01	TCGA	Primary Tumor	Lung	Lung Adenocarcinoma	0.7131	no variant
TCGA-60-2724-01	TCGA	Primary Tumor	Lung	Lung Squamous Cell Carcinoma	0.698	no variant
TCGA-NC-A5HK-01	TCGA	Primary Tumor	Lung	Lung Squamous Cell Carcinoma	0.6862	no variant
TCGA-91-6847-01	TCGA	Primary Tumor	Lung	Lung Adenocarcinoma	0.6415	no variant
TCGA-05-4397-01	TCGA	Primary Tumor	Lung	Lung Adenocarcinoma	0.4955	no variant
TCGA-38-4630-01	TCGA	Primary Tumor	Lung	Lung Adenocarcinoma	0	no variant
TCGA-55-7913-01	TCGA	Primary Tumor	Lung	Lung Adenocarcinoma	0	no variant
TCGA-80-5611-01	TCGA	Primary Tumor	Lung	Lung Adenocarcinoma	0	no variant
TCGA-64-1678-01	TCGA	Primary Tumor	Lung	Lung Adenocarcinoma	0
TCGA-22-4599-01	TCGA	Primary Tumor	Lung	Lung Squamous Cell Carcinoma	0	no variant
TCGA-51-4080-01	TCGA	Primary Tumor	Lung	Lung Squamous Cell Carcinoma	0	no variant
TCGA-58-8391-01	TCGA	Primary Tumor	Lung	Lung Squamous Cell Carcinoma	0	no variant
TCGA-58-A46N-01	TCGA	Primary Tumor	Lung	Lung Squamous Cell Carcinoma	0	no variant
TCGA-60-2726-01	TCGA	Primary Tumor	Lung	Lung Squamous Cell Carcinoma	0	no variant
TCGA-63-A5MH-01	TCGA	Primary Tumor	Lung	Lung Squamous Cell Carcinoma	0	no variant
TCGA-63-A5MR-01	TCGA	Primary Tumor	Lung	Lung Squamous Cell Carcinoma	0	no variant
TCGA-66-2756-01	TCGA	Primary Tumor	Lung	Lung Squamous Cell Carcinoma	0	no variant
TCGA-77-8150-01	TCGA	Primary Tumor	Lung	Lung Squamous Cell Carcinoma	0	no variant
TCGA-85-8277-01	TCGA	Primary Tumor	Lung	Lung Squamous Cell Carcinoma	0	no variant
TCGA-85-8352-01	TCGA	Primary Tumor	Lung	Lung Squamous Cell Carcinoma	0	no variant
TCGA-85-A4QR-01	TCGA	Primary Tumor	Lung	Lung Squamous Cell Carcinoma	0	no variant
TCGA-L3-A524-01	TCGA	Primary Tumor	Lung	Lung Squamous Cell Carcinoma	0	no variant
TCGA-NK-A5CR-01	TCGA	Primary Tumor	Lung	Lung Squamous Cell Carcinoma	0	no variant
TCGA-NK-A5CT-01	TCGA	Primary Tumor	Lung	Lung Squamous Cell Carcinoma	0	no variant
TCGA-NK-A5D1-01	TCGA	Primary Tumor	Lung	Lung Squamous Cell Carcinoma	0	no variant
TCGA-NK-A7XE-01	TCGA	Primary Tumor	Lung	Lung Squamous Cell Carcinoma	0	no variant
The clinical database is origin from UCSC Xena (http://xena.ucsc.edu/compare-tissue/). MYOCD expression was analyzed, the median value was chosen as a cutoff. Then analysis the percentage patients with low expression of MYOCD in patients with KRAS mutations.
